# Supplementary material for: Measuring topology from dynamics by obtaining the Chern number from a linking number
Source: Nat Commun. 2019 Apr 15;10:1728. doi: 10.1038/s41467-019-09668-y (PMC6465319; doi:10.1038/s41467-019-09668-y)
Supplement: Supplementary file 2 — Source Data [file 41467_2019_9668_MOESM2_ESM.xlsx]

## Sheet: Figure 3
Figure 3
	phase (rad)	delta (Hz)	Chern#
	-3.14159	-1039.38	0.0162529
	-3.14159	-1009.58	0.0172323
	-3.14159	-979.698	0.0183076
	-3.14159	-949.753	0.0194844
	-3.14159	-919.743	0.0207621
	-3.14159	-889.667	0.0221284
	-3.14159	-859.526	0.0235484
	-3.14159	-829.322	0.0249481
	-3.14159	-799.055	0.0261936
	-3.14159	-768.726	0.0270762
	-3.14159	-738.336	0.0273306
	-3.14159	-707.886	0.0267214
	-3.14159	-677.376	0.0251794
	-3.14159	-646.807	0.0228768
	-3.14159	-616.18	0.0201446
	-3.14159	-585.496	0.0173104
	-3.14159	-554.756	0.0145698
	-3.14159	-523.96	0.0119496
	-3.14159	-493.108	0.00995387
	-3.14159	-462.203	0.00717347
	-3.14159	-431.243	0.00231473
	-3.14159	-400.231	0.00792326
	-3.14159	-369.166	-0.0029469
	-3.14159	-338.05	-0.00448674
	-3.14159	-306.882	-0.0118991
	-3.14159	-275.665	-0.00991707
	-3.14159	-244.397	-0.00845555
	-3.14159	-213.08	-0.0101399
	-3.14159	-181.715	-0.0102546
	-3.14159	-150.302	-0.0098282
	-3.14159	-118.842	-0.00967897
	-3.14159	-87.3349	-0.00958457
	-3.14159	-55.7816	-0.00948896
	-3.14159	-24.1827	-0.00945495
	-3.14159	7.46122	-0.00949632
	-3.14159	39.1497	-0.00961527
	-3.14159	70.8821	-0.00981286
	-3.14159	102.658	-0.0100823
	-3.14159	134.477	-0.0104047
	-3.14159	166.338	-0.0107478
	-3.14159	198.241	-0.0110675
	-3.14159	230.185	-0.0113146
	-3.14159	262.171	-0.0114465
	-3.14159	294.197	-0.0114376
	-3.14159	326.263	-0.0112844
	-3.14159	358.368	-0.0110029
	-3.14159	390.512	-0.0106205
	-3.14159	422.695	-0.0101681
	-3.14159	454.916	-0.00967398
	-3.14159	487.175	-0.00916122
	-3.14159	519.471	-0.00864701
	-3.14159	551.804	-0.00814325
	-3.14159	584.174	-0.00765768
	-3.01593	-1039.38	0.0158066
	-3.01593	-1009.58	0.0167343
	-3.01593	-979.698	0.0177445
	-3.01593	-949.753	0.0188374
	-3.01593	-919.743	0.0200042
	-3.01593	-889.667	0.0212194
	-3.01593	-859.526	0.0224267
	-3.01593	-829.322	0.0235158
	-3.01593	-799.055	0.0242904
	-3.01593	-768.726	0.0244325
	-3.01593	-738.336	0.0234897
	-3.01593	-707.886	0.0209192
	-3.01593	-677.376	0.0161688
	-3.01593	-646.807	0.00864873
	-3.01593	-616.18	-0.00262965
	-3.01593	-585.496	-0.0199399
	-3.01593	-554.756	-0.0467502
	-3.01593	-523.96	-0.0930161
	-3.01593	-493.108	-0.200727
	-3.01593	-462.203	-0.341894
	-3.01593	-431.243	-0.614668
	-3.01593	-400.231	-0.700457
	-3.01593	-369.166	-0.784446
	-3.01593	-338.05	-0.793181
	-3.01593	-306.882	-0.780873
	-3.01593	-275.665	-0.67593
	-3.01593	-244.397	-0.520261
	-3.01593	-213.08	-0.24252
	-3.01593	-181.715	-0.214292
	-3.01593	-150.302	-0.132285
	-3.01593	-118.842	-0.0816817
	-3.01593	-87.3349	-0.0572708
	-3.01593	-55.7816	-0.0417499
	-3.01593	-24.1827	-0.031482
	-3.01593	7.46122	-0.0249486
	-3.01593	39.1497	-0.020656
	-3.01593	70.8821	-0.0177864
	-3.01593	102.658	-0.0158847
	-3.01593	134.477	-0.0146376
	-3.01593	166.338	-0.0138221
	-3.01593	198.241	-0.0132702
	-3.01593	230.185	-0.0128526
	-3.01593	262.171	-0.0124753
	-3.01593	294.197	-0.0120794
	-3.01593	326.263	-0.0116378
	-3.01593	358.368	-0.0111468
	-3.01593	390.512	-0.010617
	-3.01593	422.695	-0.0100643
	-3.01593	454.916	-0.00950463
	-3.01593	487.175	-0.00895125
	-3.01593	519.471	-0.00841387
	-3.01593	551.804	-0.00789895
	-3.01593	584.174	-0.00741032
	-2.89027	-1039.38	0.0151729
	-2.89027	-1009.58	0.0160366
	-2.89027	-979.698	0.0169697
	-2.89027	-949.753	0.017968
	-2.89027	-919.743	0.0190165
	-2.89027	-889.667	0.0200794
	-2.89027	-859.526	0.021083
	-2.89027	-829.322	0.021885
	-2.89027	-799.055	0.0222245
	-2.89027	-768.726	0.0216483
	-2.89027	-738.336	0.0194184
	-2.89027	-707.886	0.014409
	-2.89027	-677.376	0.00491522
	-2.89027	-646.807	-0.0119272
	-2.89027	-616.18	-0.041934
	-2.89027	-585.496	-0.102064
	-2.89027	-554.756	-0.231168
	-2.89027	-523.96	-0.450007
	-2.89027	-493.108	-0.705136
	-2.89027	-462.203	-0.814287
	-2.89027	-431.243	-0.887471
	-2.89027	-400.231	-0.915059
	-2.89027	-369.166	-0.928153
	-2.89027	-338.05	-0.932988
	-2.89027	-306.882	-0.930591
	-2.89027	-275.665	-0.921062
	-2.89027	-244.397	-0.902826
	-2.89027	-213.08	-0.86697
	-2.89027	-181.715	-0.803409
	-2.89027	-150.302	-0.714328
	-2.89027	-118.842	-0.502391
	-2.89027	-87.3349	-0.27942
	-2.89027	-55.7816	-0.163397
	-2.89027	-24.1827	-0.104924
	-2.89027	7.46122	-0.0642658
	-2.89027	39.1497	-0.044461
	-2.89027	70.8821	-0.0325358
	-2.89027	102.658	-0.0252915
	-2.89027	134.477	-0.0208193
	-2.89027	166.338	-0.0179696
	-2.89027	198.241	-0.0160798
	-2.89027	230.185	-0.0147447
	-2.89027	262.171	-0.0137161
	-2.89027	294.197	-0.012849
	-2.89027	326.263	-0.0120664
	-2.89027	358.368	-0.0113325
	-2.89027	390.512	-0.0106339
	-2.89027	422.695	-0.00996768
	-2.89027	454.916	-0.0093349
	-2.89027	487.175	-0.0087371
	-2.89027	519.471	-0.00817527
	-2.89027	551.804	-0.0076495
	-2.89027	584.174	-0.00715908
	-2.7646	-1039.38	0.0143794
	-2.7646	-1009.58	0.0151693
	-2.7646	-979.698	0.0160157
	-2.7646	-949.753	0.0169109
	-2.7646	-919.743	0.017835
	-2.7646	-889.667	0.0187442
	-2.7646	-859.526	0.0195504
	-2.7646	-829.322	0.0200812
	-2.7646	-799.055	0.020005
	-2.7646	-768.726	0.0186913
	-2.7646	-738.336	0.0149488
	-2.7646	-707.886	0.0065002
	-2.7646	-677.376	-0.0113722
	-2.7646	-646.807	-0.0500153
	-2.7646	-616.18	-0.136461
	-2.7646	-585.496	-0.344186
	-2.7646	-554.756	-0.651819
	-2.7646	-523.96	-0.822174
	-2.7646	-493.108	-0.903547
	-2.7646	-462.203	-0.93534
	-2.7646	-431.243	-0.952643
	-2.7646	-400.231	-0.96229
	-2.7646	-369.166	-0.967369
	-2.7646	-338.05	-0.969654
	-2.7646	-306.882	-0.969907
	-2.7646	-275.665	-0.96836
	-2.7646	-244.397	-0.964842
	-2.7646	-213.08	-0.958965
	-2.7646	-181.715	-0.949132
	-2.7646	-150.302	-0.933901
	-2.7646	-118.842	-0.90714
	-2.7646	-87.3349	-0.85476
	-2.7646	-55.7816	-0.7728
	-2.7646	-24.1827	-0.540863
	-2.7646	7.46122	-0.276521
	-2.7646	39.1497	-0.140958
	-2.7646	70.8821	-0.077016
	-2.7646	102.658	-0.0467937
	-2.7646	134.477	-0.0321738
	-2.7646	166.338	-0.0243609
	-2.7646	198.241	-0.0198589
	-2.7646	230.185	-0.0170402
	-2.7646	262.171	-0.0151038
	-2.7646	294.197	-0.0136503
	-2.7646	326.263	-0.012478
	-2.7646	358.368	-0.0114842
	-2.7646	390.512	-0.0106146
	-2.7646	422.695	-0.00983915
	-2.7646	454.916	-0.00913954
	-2.7646	487.175	-0.00850384
	-2.7646	519.471	-0.0079235
	-2.7646	551.804	-0.007392
	-2.7646	584.174	-0.00690409
	-2.63894	-1039.38	0.0134618
	-2.63894	-1009.58	0.014171
	-2.63894	-979.698	0.014924
	-2.63894	-949.753	0.0157104
	-2.63894	-919.743	0.0165062
	-2.63894	-889.667	0.0172617
	-2.63894	-859.526	0.0178773
	-2.63894	-829.322	0.0181545
	-2.63894	-799.055	0.0176927
	-2.63894	-768.726	0.0156602
	-2.63894	-738.336	0.0102526
	-2.63894	-707.886	-0.00270592
	-2.63894	-677.376	-0.0338227
	-2.63894	-646.807	-0.120195
	-2.63894	-616.18	-0.36606
	-2.63894	-585.496	-0.704613
	-2.63894	-554.756	-0.86828
	-2.63894	-523.96	-0.926203
	-2.63894	-493.108	-0.953542
	-2.63894	-462.203	-0.967659
	-2.63894	-431.243	-0.975439
	-2.63894	-400.231	-0.979991
	-2.63894	-369.166	-0.982651
	-2.63894	-338.05	-0.984072
	-2.63894	-306.882	-0.984585
	-2.63894	-275.665	-0.984342
	-2.63894	-244.397	-0.98337
	-2.63894	-213.08	-0.981586
	-2.63894	-181.715	-0.978769
	-2.63894	-150.302	-0.974487
	-2.63894	-118.842	-0.967879
	-2.63894	-87.3349	-0.957245
	-2.63894	-55.7816	-0.938669
	-2.63894	-24.1827	-0.902225
	-2.63894	7.46122	-0.81752
	-2.63894	39.1497	-0.596303
	-2.63894	70.8821	-0.266234
	-2.63894	102.658	-0.10396
	-2.63894	134.477	-0.0540987
	-2.63894	166.338	-0.0337201
	-2.63894	198.241	-0.0243779
	-2.63894	230.185	-0.0193902
	-2.63894	262.171	-0.0163433
	-2.63894	294.197	-0.0142638
	-2.63894	326.263	-0.0127195
	-2.63894	358.368	-0.0115003
	-2.63894	390.512	-0.0104952
	-2.63894	422.695	-0.0096407
	-2.63894	454.916	-0.00889799
	-2.63894	487.175	-0.00824209
	-2.63894	519.471	-0.0076561
	-2.63894	551.804	-0.00712806
	-2.63894	584.174	-0.00664921
	-2.51327	-1039.38	0.0124606
	-2.51327	-1009.58	0.013086
	-2.51327	-979.698	0.0137432
	-2.51327	-949.753	0.0144193
	-2.51327	-919.743	0.0150876
	-2.51327	-889.667	0.0156944
	-2.51327	-859.526	0.0161329
	-2.51327	-829.322	0.0161878
	-2.51327	-799.055	0.0154081
	-2.51327	-768.726	0.012794
	-2.51327	-738.336	0.00592856
	-2.51327	-707.886	-0.0118706
	-2.51327	-677.376	-0.0618928
	-2.51327	-646.807	-0.208714
	-2.51327	-616.18	-0.631341
	-2.51327	-585.496	-0.847946
	-2.51327	-554.756	-0.927003
	-2.51327	-523.96	-0.958238
	-2.51327	-493.108	-0.972942
	-2.51327	-462.203	-0.980932
	-2.51327	-431.243	-0.985624
	-2.51327	-400.231	-0.988494
	-2.51327	-369.166	-0.990258
	-2.51327	-338.05	-0.991287
	-2.51327	-306.882	-0.991777
	-2.51327	-275.665	-0.991828
	-2.51327	-244.397	-0.991474
	-2.51327	-213.08	-0.990699
	-2.51327	-181.715	-0.989427
	-2.51327	-150.302	-0.987499
	-2.51327	-118.842	-0.984617
	-2.51327	-87.3349	-0.980204
	-2.51327	-55.7816	-0.973068
	-2.51327	-24.1827	-0.96046
	-2.51327	7.46122	-0.934871
	-2.51327	39.1497	-0.870029
	-2.51327	70.8821	-0.663392
	-2.51327	102.658	-0.244453
	-2.51327	134.477	-0.084762
	-2.51327	166.338	-0.0429339
	-2.51327	198.241	-0.0278647
	-2.51327	230.185	-0.0208634
	-2.51327	262.171	-0.016946
	-2.51327	294.197	-0.0144348
	-2.51327	326.263	-0.0126616
	-2.51327	358.368	-0.0113192
	-2.51327	390.512	-0.0102497
	-2.51327	422.695	-0.00936461
	-2.51327	454.916	-0.00861144
	-2.51327	487.175	-0.00795711
	-2.51327	519.471	-0.00737991
	-2.51327	551.804	-0.00686492
	-2.51327	584.174	-0.00640145
	-2.38761	-1039.38	0.0114167
	-2.38761	-1009.58	0.0119594
	-2.38761	-979.698	0.0125228
	-2.38761	-949.753	0.0130925
	-2.38761	-919.743	0.0136401
	-2.38761	-889.667	0.0141103
	-2.38761	-859.526	0.0143947
	-2.38761	-829.322	0.0142737
	-2.38761	-799.055	0.0132798
	-2.38761	-768.726	0.0103378
	-2.38761	-738.336	0.00269517
	-2.38761	-707.886	-0.0178768
	-2.38761	-677.376	-0.0839437
	-2.38761	-646.807	-0.337056
	-2.38761	-616.18	-0.740812
	-2.38761	-585.496	-0.901357
	-2.38761	-554.756	-0.950658
	-2.38761	-523.96	-0.971518
	-2.38761	-493.108	-0.981895
	-2.38761	-462.203	-0.987674
	-2.38761	-431.243	-0.991149
	-2.38761	-400.231	-0.993329
	-2.38761	-369.166	-0.99471
	-2.38761	-338.05	-0.995555
	-2.38761	-306.882	-0.996005
	-2.38761	-275.665	-0.996133
	-2.38761	-244.397	-0.99597
	-2.38761	-213.08	-0.995506
	-2.38761	-181.715	-0.994694
	-2.38761	-150.302	-0.993433
	-2.38761	-118.842	-0.991534
	-2.38761	-87.3349	-0.988632
	-2.38761	-55.7816	-0.983993
	-2.38761	-24.1827	-0.975945
	-2.38761	7.46122	-0.960029
	-2.38761	39.1497	-0.921161
	-2.38761	70.8821	-0.786012
	-2.38761	102.658	-0.329661
	-2.38761	134.477	-0.0963536
	-2.38761	166.338	-0.0448991
	-2.38761	198.241	-0.0281869
	-2.38761	230.185	-0.0207784
	-2.38761	262.171	-0.0167086
	-2.38761	294.197	-0.0141303
	-2.38761	326.263	-0.0123288
	-2.38761	358.368	-0.0109784
	-2.38761	390.512	-0.00991247
	-2.38761	422.695	-0.00903805
	-2.38761	454.916	-0.0082999
	-2.38761	487.175	-0.00766332
	-2.38761	519.471	-0.00710539
	-2.38761	551.804	-0.00661034
	-2.38761	584.174	-0.00616686
	-2.26195	-1039.38	0.0103663
	-2.26195	-1009.58	0.0108308
	-2.26195	-979.698	0.0113065
	-2.26195	-949.753	0.0117782
	-2.26195	-919.743	0.0122169
	-2.26195	-889.667	0.0125682
	-2.26195	-859.526	0.0127268
	-2.26195	-829.322	0.0124816
	-2.26195	-799.055	0.0113821
	-2.26195	-768.726	0.00837987
	-2.26195	-738.336	0.000717409
	-2.26195	-707.886	-0.0200666
	-2.26195	-677.376	-0.0829537
	-2.26195	-646.807	-0.33352
	-2.26195	-616.18	-0.793438
	-2.26195	-585.496	-0.917942
	-2.26195	-554.756	-0.960486
	-2.26195	-523.96	-0.977981
	-2.26195	-493.108	-0.98669
	-2.26195	-462.203	-0.991587
	-2.26195	-431.243	-0.994563
	-2.26195	-400.231	-0.996455
	-2.26195	-369.166	-0.997677
	-2.26195	-338.05	-0.998446
	-2.26195	-306.882	-0.998881
	-2.26195	-275.665	-0.999039
	-2.26195	-244.397	-0.998941
	-2.26195	-213.08	-0.998572
	-2.26195	-181.715	-0.997883
	-2.26195	-150.302	-0.996773
	-2.26195	-118.842	-0.995053
	-2.26195	-87.3349	-0.992366
	-2.26195	-55.7816	-0.987974
	-2.26195	-24.1827	-0.980136
	-2.26195	7.46122	-0.963909
	-2.26195	39.1497	-0.920727
	-2.26195	70.8821	-0.75224
	-2.26195	102.658	-0.246383
	-2.26195	134.477	-0.0769727
	-2.26195	166.338	-0.0390978
	-2.26195	198.241	-0.0258454
	-2.26195	230.185	-0.019548
	-2.26195	262.171	-0.0159122
	-2.26195	294.197	-0.0135301
	-2.26195	326.263	-0.0118298
	-2.26195	358.368	-0.0105402
	-2.26195	390.512	-0.00951729
	-2.26195	422.695	-0.00867805
	-2.26195	454.916	-0.00797136
	-2.26195	487.175	-0.0073641
	-2.26195	519.471	-0.00683383
	-2.26195	551.804	-0.00636483
	-2.26195	584.174	-0.00594571
	-2.13628	-1039.38	0.00933757
	-2.13628	-1009.58	0.0097306
	-2.13628	-979.698	0.0101271
	-2.13628	-949.753	0.0105116
	-2.13628	-919.743	0.0108557
	-2.13628	-889.667	0.0111074
	-2.13628	-859.526	0.0111679
	-2.13628	-829.322	0.0108423
	-2.13628	-799.055	0.00971895
	-2.13628	-768.726	0.00684488
	-2.13628	-738.336	-0.000301902
	-2.13628	-707.886	-0.0198962
	-2.13628	-677.376	-0.0871925
	-2.13628	-646.807	-0.36007
	-2.13628	-616.18	-0.793599
	-2.13628	-585.496	-0.924286
	-2.13628	-554.756	-0.964638
	-2.13628	-523.96	-0.98127
	-2.13628	-493.108	-0.989493
	-2.13628	-462.203	-0.994103
	-2.13628	-431.243	-0.996913
	-2.13628	-400.231	-0.998717
	-2.13628	-369.166	-0.999903
	-2.13628	-338.05	-1.00067
	-2.13628	-306.882	-1.00113
	-2.13628	-275.665	-1.00133
	-2.13628	-244.397	-1.00127
	-2.13628	-213.08	-1.00094
	-2.13628	-181.715	-1.00025
	-2.13628	-150.302	-0.999074
	-2.13628	-118.842	-0.997168
	-2.13628	-87.3349	-0.994058
	-2.13628	-55.7816	-0.98873
	-2.13628	-24.1827	-0.978596
	-2.13628	7.46122	-0.955256
	-2.13628	39.1497	-0.879825
	-2.13628	70.8821	-0.524696
	-2.13628	102.658	-0.135847
	-2.13628	134.477	-0.0542261
	-2.13628	166.338	-0.032067
	-2.13628	198.241	-0.0228419
	-2.13628	230.185	-0.0179035
	-2.13628	262.171	-0.0148258
	-2.13628	294.197	-0.0127147
	-2.13628	326.263	-0.0111694
	-2.13628	358.368	-0.00998284
	-2.13628	390.512	-0.00903734
	-2.13628	422.695	-0.00826094
	-2.13628	454.916	-0.00760752
	-2.13628	487.175	-0.00704634
	-2.13628	519.471	-0.0065563
	-2.13628	551.804	-0.00612253
	-2.13628	584.174	-0.00573427
	-2.01062	-1039.38	0.00834993
	-2.01062	-1009.58	0.0086791
	-2.01062	-979.698	0.00900574
	-2.01062	-949.753	0.00931446
	-2.01062	-919.743	0.00957805
	-2.01062	-889.667	0.00974757
	-2.01062	-859.526	0.00973232
	-2.01062	-829.322	0.00935595
	-2.01062	-799.055	0.00825212
	-2.01062	-768.726	0.00558617
	-2.01062	-738.336	-0.000806186
	-2.01062	-707.886	-0.0176929
	-2.01062	-677.376	-0.0732126
	-2.01062	-646.807	-0.316419
	-2.01062	-616.18	-0.763117
	-2.01062	-585.496	-0.921361
	-2.01062	-554.756	-0.965788
	-2.01062	-523.96	-0.982955
	-2.01062	-493.108	-0.991259
	-2.01062	-462.203	-0.995877
	-2.01062	-431.243	-0.998696
	-2.01062	-400.231	-1.00053
	-2.01062	-369.166	-1.00176
	-2.01062	-338.05	-1.0026
	-2.01062	-306.882	-1.00315
	-2.01062	-275.665	-1.00345
	-2.01062	-244.397	-1.0035
	-2.01062	-213.08	-1.00326
	-2.01062	-181.715	-1.00263
	-2.01062	-150.302	-1.0014
	-2.01062	-118.842	-0.999219
	-2.01062	-87.3349	-0.995342
	-2.01062	-55.7816	-0.988076
	-2.01062	-24.1827	-0.97258
	-2.01062	7.46122	-0.92992
	-2.01062	39.1497	-0.757292
	-2.01062	70.8821	-0.223654
	-2.01062	102.658	-0.0755047
	-2.01062	134.477	-0.0393709
	-2.01062	166.338	-0.0260987
	-2.01062	198.241	-0.0195753
	-2.01062	230.185	-0.0157554
	-2.01062	262.171	-0.0132647
	-2.01062	294.197	-0.0115186
	-2.01062	326.263	-0.0102259
	-2.01062	358.368	-0.00922567
	-2.01062	390.512	-0.00842267
	-2.01062	422.695	-0.00775772
	-2.01062	454.916	-0.00719274
	-2.01062	487.175	-0.00670251
	-2.01062	519.471	-0.00626989
	-2.01062	551.804	-0.00588292
	-2.01062	584.174	-0.00553308
	-1.88496	-1039.38	0.00741645
	-1.88496	-1009.58	0.00768933
	-1.88496	-979.698	0.00795508
	-1.88496	-949.753	0.00819867
	-1.88496	-919.743	0.00839417
	-1.88496	-889.667	0.00849592
	-1.88496	-859.526	0.00842072
	-1.88496	-829.322	0.00800942
	-1.88496	-799.055	0.00693656
	-1.88496	-768.726	0.00447309
	-1.88496	-738.336	-0.00123268
	-1.88496	-707.886	-0.0157667
	-1.88496	-677.376	-0.0603156
	-1.88496	-646.807	-0.246026
	-1.88496	-616.18	-0.751435
	-1.88496	-585.496	-0.918061
	-1.88496	-554.756	-0.965677
	-1.88496	-523.96	-0.983859
	-1.88496	-493.108	-0.992482
	-1.88496	-462.203	-0.997236
	-1.88496	-431.243	-1.00015
	-1.88496	-400.231	-1.00207
	-1.88496	-369.166	-1.00342
	-1.88496	-338.05	-1.0044
	-1.88496	-306.882	-1.00512
	-1.88496	-275.665	-1.00564
	-1.88496	-244.397	-1.00596
	-1.88496	-213.08	-1.00604
	-1.88496	-181.715	-1.00577
	-1.88496	-150.302	-1.00489
	-1.88496	-118.842	-1.00286
	-1.88496	-87.3349	-0.99849
	-1.88496	-55.7816	-0.988649
	-1.88496	-24.1827	-0.963167
	-1.88496	7.46122	-0.874954
	-1.88496	39.1497	-0.454587
	-1.88496	70.8821	-0.114351
	-1.88496	102.658	-0.0483471
	-1.88496	134.477	-0.0280525
	-1.88496	166.338	-0.01956
	-1.88496	198.241	-0.0152253
	-1.88496	230.185	-0.0126875
	-1.88496	262.171	-0.0110389
	-1.88496	294.197	-0.00987463
	-1.88496	326.263	-0.00899449
	-1.88496	358.368	-0.00829172
	-1.88496	390.512	-0.00770605
	-1.88496	422.695	-0.00720182
	-1.88496	454.916	-0.00675706
	-1.88496	487.175	-0.00635778
	-1.88496	519.471	-0.00599472
	-1.88496	551.804	-0.00566153
	-1.88496	584.174	-0.00535371
	-1.75929	-1039.38	0.00654674
	-1.75929	-1009.58	0.00677051
	-1.75929	-979.698	0.00698366
	-1.75929	-949.753	0.00717162
	-1.75929	-919.743	0.00730966
	-1.75929	-889.667	0.00735496
	-1.75929	-859.526	0.00723048
	-1.75929	-829.322	0.0067907
	-1.75929	-799.055	0.00574172
	-1.75929	-768.726	0.00343327
	-1.75929	-738.336	-0.00176582
	-1.75929	-707.886	-0.0147512
	-1.75929	-677.376	-0.054712
	-1.75929	-646.807	-0.226873
	-1.75929	-616.18	-0.704203
	-1.75929	-585.496	-0.91227
	-1.75929	-554.756	-0.965313
	-1.75929	-523.96	-0.984513
	-1.75929	-493.108	-0.993437
	-1.75929	-462.203	-0.998326
	-1.75929	-431.243	-1.00134
	-1.75929	-400.231	-1.00337
	-1.75929	-369.166	-1.00485
	-1.75929	-338.05	-1.00601
	-1.75929	-306.882	-1.00697
	-1.75929	-275.665	-1.00782
	-1.75929	-244.397	-1.00859
	-1.75929	-213.08	-1.00928
	-1.75929	-181.715	-1.00985
	-1.75929	-150.302	-1.01007
	-1.75929	-118.842	-1.00941
	-1.75929	-87.3349	-1.00619
	-1.75929	-55.7816	-0.995162
	-1.75929	-24.1827	-0.95632
	-1.75929	7.46122	-0.789461
	-1.75929	39.1497	-0.232757
	-1.75929	70.8821	-0.0647232
	-1.75929	102.658	-0.0268616
	-1.75929	134.477	-0.0157053
	-1.75929	166.338	-0.0117297
	-1.75929	198.241	-0.0100446
	-1.75929	230.185	-0.00916986
	-1.75929	262.171	-0.00860177
	-1.75929	294.197	-0.0081562
	-1.75929	326.263	-0.00776327
	-1.75929	358.368	-0.00739634
	-1.75929	390.512	-0.0070457
	-1.75929	422.695	-0.0067083
	-1.75929	454.916	-0.00638356
	-1.75929	487.175	-0.00607174
	-1.75929	519.471	-0.0057732
	-1.75929	551.804	-0.00548821
	-1.75929	584.174	-0.00521681
	-1.63363	-1039.38	0.00574971
	-1.63363	-1009.58	0.00593121
	-1.63363	-979.698	0.00609954
	-1.63363	-949.753	0.00624053
	-1.63363	-919.743	0.00633049
	-1.63363	-889.667	0.00632873
	-1.63363	-859.526	0.00616269
	-1.63363	-829.322	0.00569629
	-1.63363	-799.055	0.00465647
	-1.63363	-768.726	0.0024433
	-1.63363	-738.336	-0.00243405
	-1.63363	-707.886	-0.0143455
	-1.63363	-677.376	-0.0488727
	-1.63363	-646.807	-0.172918
	-1.63363	-616.18	-0.731208
	-1.63363	-585.496	-0.912451
	-1.63363	-554.756	-0.965714
	-1.63363	-523.96	-0.985256
	-1.63363	-493.108	-0.994255
	-1.63363	-462.203	-0.999173
	-1.63363	-431.243	-1.00222
	-1.63363	-400.231	-1.00432
	-1.63363	-369.166	-1.00589
	-1.63363	-338.05	-1.00719
	-1.63363	-306.882	-1.00835
	-1.63363	-275.665	-1.00948
	-1.63363	-244.397	-1.01065
	-1.63363	-213.08	-1.01195
	-1.63363	-181.715	-1.01343
	-1.63363	-150.302	-1.01509
	-1.63363	-118.842	-1.01676
	-1.63363	-87.3349	-1.01738
	-1.63363	-55.7816	-1.01191
	-1.63363	-24.1827	-0.974347
	-1.63363	7.46122	-0.752946
	-1.63363	39.1497	-0.119753
	-1.63363	70.8821	-0.0240476
	-1.63363	102.658	-0.00744862
	-1.63363	134.477	-0.0052521
	-1.63363	166.338	-0.00562849
	-1.63363	198.241	-0.00626722
	-1.63363	230.185	-0.00672868
	-1.63363	262.171	-0.0069735
	-1.63363	294.197	-0.00704354
	-1.63363	326.263	-0.00698785
	-1.63363	358.368	-0.00684669
	-1.63363	390.512	-0.00665
	-1.63363	422.695	-0.00641918
	-1.63363	454.916	-0.00616924
	-1.63363	487.175	-0.00591056
	-1.63363	519.471	-0.00565022
	-1.63363	551.804	-0.005393
	-1.63363	584.174	-0.00514206
	-1.50796	-1039.38	0.00503502
	-1.50796	-1009.58	0.00518102
	-1.50796	-979.698	0.00531212
	-1.50796	-949.753	0.00541453
	-1.50796	-919.743	0.0054653
	-1.50796	-889.667	0.00542519
	-1.50796	-859.526	0.00522436
	-1.50796	-829.322	0.00473202
	-1.50796	-799.055	0.0036856
	-1.50796	-768.726	0.00150756
	-1.50796	-738.336	-0.00323947
	-1.50796	-707.886	-0.0147628
	-1.50796	-677.376	-0.0478757
	-1.50796	-646.807	-0.166068
	-1.50796	-616.18	-0.73698
	-1.50796	-585.496	-0.915643
	-1.50796	-554.756	-0.967261
	-1.50796	-523.96	-0.986226
	-1.50796	-493.108	-0.994957
	-1.50796	-462.203	-0.99974
	-1.50796	-431.243	-1.00272
	-1.50796	-400.231	-1.00478
	-1.50796	-369.166	-1.00635
	-1.50796	-338.05	-1.00766
	-1.50796	-306.882	-1.00884
	-1.50796	-275.665	-1.01001
	-1.50796	-244.397	-1.01124
	-1.50796	-213.08	-1.01261
	-1.50796	-181.715	-1.01417
	-1.50796	-150.302	-1.01593
	-1.50796	-118.842	-1.01773
	-1.50796	-87.3349	-1.01871
	-1.50796	-55.7816	-1.01503
	-1.50796	-24.1827	-0.98578
	-1.50796	7.46122	-0.771579
	-1.50796	39.1497	-0.100479
	-1.50796	70.8821	-0.0196496
	-1.50796	102.658	-0.00696109
	-1.50796	134.477	-0.00526634
	-1.50796	166.338	-0.00562793
	-1.50796	198.241	-0.00623555
	-1.50796	230.185	-0.00669298
	-1.50796	262.171	-0.00694679
	-1.50796	294.197	-0.00702795
	-1.50796	326.263	-0.00698111
	-1.50796	358.368	-0.00684556
	-1.50796	390.512	-0.00665163
	-1.50796	422.695	-0.00642148
	-1.50796	454.916	-0.00617082
	-1.50796	487.175	-0.00591063
	-1.50796	519.471	-0.00564839
	-1.50796	551.804	-0.00538918
	-1.50796	584.174	-0.00513633
	-1.3823	-1039.38	0.00441299
	-1.3823	-1009.58	0.00453046
	-1.3823	-979.698	0.0046321
	-1.3823	-949.753	0.00470442
	-1.3823	-919.743	0.004725
	-1.3823	-889.667	0.00465537
	-1.3823	-859.526	0.0044269
	-1.3823	-829.322	0.00391021
	-1.3823	-799.055	0.00284381
	-1.3823	-768.726	0.000646519
	-1.3823	-738.336	-0.00415256
	-1.3823	-707.886	-0.0160402
	-1.3823	-677.376	-0.0532331
	-1.3823	-646.807	-0.223001
	-1.3823	-616.18	-0.712726
	-1.3823	-585.496	-0.919802
	-1.3823	-554.756	-0.969711
	-1.3823	-523.96	-0.987334
	-1.3823	-493.108	-0.995487
	-1.3823	-462.203	-0.999978
	-1.3823	-431.243	-1.00278
	-1.3823	-400.231	-1.00471
	-1.3823	-369.166	-1.00617
	-1.3823	-338.05	-1.00735
	-1.3823	-306.882	-1.00838
	-1.3823	-275.665	-1.00933
	-1.3823	-244.397	-1.01026
	-1.3823	-213.08	-1.01117
	-1.3823	-181.715	-1.01204
	-1.3823	-150.302	-1.01271
	-1.3823	-118.842	-1.0127
	-1.3823	-87.3349	-1.01053
	-1.3823	-55.7816	-1.00134
	-1.3823	-24.1827	-0.966216
	-1.3823	7.46122	-0.805732
	-1.3823	39.1497	-0.222227
	-1.3823	70.8821	-0.0588087
	-1.3823	102.658	-0.0237358
	-1.3823	134.477	-0.0139377
	-1.3823	166.338	-0.0107093
	-1.3823	198.241	-0.00944992
	-1.3823	230.185	-0.00882509
	-1.3823	262.171	-0.00840613
	-1.3823	294.197	-0.00804916
	-1.3823	326.263	-0.00770734
	-1.3823	358.368	-0.00736808
	-1.3823	390.512	-0.00703055
	-1.3823	422.695	-0.00669741
	-1.3823	454.916	-0.00637179
	-1.3823	487.175	-0.00605633
	-1.3823	519.471	-0.0057529
	-1.3823	551.804	-0.00546271
	-1.3823	584.174	-0.00518639
	-1.25664	-1039.38	0.00389341
	-1.25664	-1009.58	0.00398958
	-1.25664	-979.698	0.00406978
	-1.25664	-949.753	0.0041208
	-1.25664	-919.743	0.00412055
	-1.25664	-889.667	0.00403084
	-1.25664	-859.526	0.00378286
	-1.25664	-829.322	0.00324553
	-1.25664	-799.055	0.00215024
	-1.25664	-768.726	-0.000109842
	-1.25664	-738.336	-0.00510369
	-1.25664	-707.886	-0.0177472
	-1.25664	-677.376	-0.0582928
	-1.25664	-646.807	-0.244615
	-1.25664	-616.18	-0.767097
	-1.25664	-585.496	-0.930023
	-1.25664	-554.756	-0.972599
	-1.25664	-523.96	-0.988319
	-1.25664	-493.108	-0.99573
	-1.25664	-462.203	-0.99985
	-1.25664	-431.243	-1.00242
	-1.25664	-400.231	-1.00417
	-1.25664	-369.166	-1.00545
	-1.25664	-338.05	-1.00645
	-1.25664	-306.882	-1.00725
	-1.25664	-275.665	-1.00791
	-1.25664	-244.397	-1.00844
	-1.25664	-213.08	-1.00883
	-1.25664	-181.715	-1.009
	-1.25664	-150.302	-1.00877
	-1.25664	-118.842	-1.00776
	-1.25664	-87.3349	-1.00502
	-1.25664	-55.7816	-0.997972
	-1.25664	-24.1827	-0.977392
	-1.25664	7.46122	-0.895687
	-1.25664	39.1497	-0.4559
	-1.25664	70.8821	-0.101675
	-1.25664	102.658	-0.0408265
	-1.25664	134.477	-0.023918
	-1.25664	166.338	-0.0172604
	-1.25664	198.241	-0.0139325
	-1.25664	230.185	-0.0119551
	-1.25664	262.171	-0.01062
	-1.25664	294.197	-0.0096301
	-1.25664	326.263	-0.00884462
	-1.25664	358.368	-0.00819059
	-1.25664	390.512	-0.00762727
	-1.25664	422.695	-0.0071305
	-1.25664	454.916	-0.00668516
	-1.25664	487.175	-0.00628133
	-1.25664	519.471	-0.00591216
	-1.25664	551.804	-0.00557271
	-1.25664	584.174	-0.00525926
	-1.13097	-1039.38	0.00348367
	-1.13097	-1009.58	0.00356593
	-1.13097	-979.698	0.00363287
	-1.13097	-949.753	0.00367157
	-1.13097	-919.743	0.00366017
	-1.13097	-889.667	0.00356043
	-1.13097	-859.526	0.00330248
	-1.13097	-829.322	0.00275117
	-1.13097	-799.055	0.00162484
	-1.13097	-768.726	-0.000726111
	-1.13097	-738.336	-0.00602415
	-1.13097	-707.886	-0.0198582
	-1.13097	-677.376	-0.0671339
	-1.13097	-646.807	-0.307104
	-1.13097	-616.18	-0.788568
	-1.13097	-585.496	-0.937209
	-1.13097	-554.756	-0.974797
	-1.13097	-523.96	-0.98881
	-1.13097	-493.108	-0.995534
	-1.13097	-462.203	-0.999306
	-1.13097	-431.243	-1.00166
	-1.13097	-400.231	-1.00324
	-1.13097	-369.166	-1.00436
	-1.13097	-338.05	-1.00518
	-1.13097	-306.882	-1.00579
	-1.13097	-275.665	-1.00622
	-1.13097	-244.397	-1.00648
	-1.13097	-213.08	-1.00654
	-1.13097	-181.715	-1.00632
	-1.13097	-150.302	-1.00569
	-1.13097	-118.842	-1.00436
	-1.13097	-87.3349	-1.00177
	-1.13097	-55.7816	-0.996584
	-1.13097	-24.1827	-0.984906
	-1.13097	7.46122	-0.950604
	-1.13097	39.1497	-0.790984
	-1.13097	70.8821	-0.200507
	-1.13097	102.658	-0.0648324
	-1.13097	134.477	-0.0346607
	-1.13097	166.338	-0.0236857
	-1.13097	198.241	-0.0182235
	-1.13097	230.185	-0.0149506
	-1.13097	262.171	-0.0127543
	-1.13097	294.197	-0.0111668
	-1.13097	326.263	-0.009957
	-1.13097	358.368	-0.00899718
	-1.13097	390.512	-0.0082111
	-1.13097	422.695	-0.0075506
	-1.13097	454.916	-0.006984
	-1.13097	487.175	-0.00648976
	-1.13097	519.471	-0.0060528
	-1.13097	551.804	-0.0056623
	-1.13097	584.174	-0.00531029
	-1.00531	-1039.38	0.00318706
	-1.00531	-1009.58	0.00326269
	-1.00531	-979.698	0.00332442
	-1.00531	-949.753	0.00335968
	-1.00531	-919.743	0.00334688
	-1.00531	-889.667	0.00324767
	-1.00531	-859.526	0.00299081
	-1.00531	-829.322	0.00243634
	-1.00531	-799.055	0.00128725
	-1.00531	-768.726	-0.00115578
	-1.00531	-738.336	-0.00680406
	-1.00531	-707.886	-0.0222386
	-1.00531	-677.376	-0.0797068
	-1.00531	-646.807	-0.35858
	-1.00531	-616.18	-0.822709
	-1.00531	-585.496	-0.942826
	-1.00531	-554.756	-0.975505
	-1.00531	-523.96	-0.988377
	-1.00531	-493.108	-0.994681
	-1.00531	-462.203	-0.998242
	-1.00531	-431.243	-1.00046
	-1.00531	-400.231	-1.00192
	-1.00531	-369.166	-1.00294
	-1.00531	-338.05	-1.00365
	-1.00531	-306.882	-1.00414
	-1.00531	-275.665	-1.00445
	-1.00531	-244.397	-1.00457
	-1.00531	-213.08	-1.0045
	-1.00531	-181.715	-1.00419
	-1.00531	-150.302	-1.00353
	-1.00531	-118.842	-1.00236
	-1.00531	-87.3349	-1.00036
	-1.00531	-55.7816	-0.996813
	-1.00531	-24.1827	-0.989906
	-1.00531	7.46122	-0.973309
	-1.00531	39.1497	-0.912094
	-1.00531	70.8821	-0.535153
	-1.00531	102.658	-0.117158
	-1.00531	134.477	-0.0460644
	-1.00531	166.338	-0.0285393
	-1.00531	198.241	-0.0210696
	-1.00531	230.185	-0.0168594
	-1.00531	262.171	-0.014104
	-1.00531	294.197	-0.0121398
	-1.00531	326.263	-0.0106612
	-1.00531	358.368	-0.00950408
	-1.00531	390.512	-0.00857086
	-1.00531	422.695	-0.0077995
	-1.00531	454.916	-0.00714886
	-1.00531	487.175	-0.00659065
	-1.00531	519.471	-0.00610494
	-1.00531	551.804	-0.00567728
	-1.00531	584.174	-0.00529703
	-0.879646	-1039.38	0.00300165
	-0.879646	-1009.58	0.00307746
	-0.879646	-979.698	0.00314151
	-0.879646	-949.753	0.00318172
	-0.879646	-919.743	0.00317696
	-0.879646	-889.667	0.00308904
	-0.879646	-859.526	0.00284602
	-0.879646	-829.322	0.00230459
	-0.879646	-799.055	0.00115694
	-0.879646	-768.726	-0.00132976
	-0.879646	-738.336	-0.00716906
	-0.879646	-707.886	-0.0230522
	-0.879646	-677.376	-0.0751166
	-0.879646	-646.807	-0.328181
	-0.879646	-616.18	-0.832237
	-0.879646	-585.496	-0.94022
	-0.879646	-554.756	-0.973367
	-0.879646	-523.96	-0.986415
	-0.879646	-493.108	-0.992815
	-0.879646	-462.203	-0.996426
	-0.879646	-431.243	-0.998655
	-0.879646	-400.231	-1.00011
	-0.879646	-369.166	-1.0011
	-0.879646	-338.05	-1.00177
	-0.879646	-306.882	-1.0022
	-0.879646	-275.665	-1.00245
	-0.879646	-244.397	-1.00252
	-0.879646	-213.08	-1.00242
	-0.879646	-181.715	-1.00211
	-0.879646	-150.302	-1.00153
	-0.879646	-118.842	-1.00055
	-0.879646	-87.3349	-0.998977
	-0.879646	-55.7816	-0.996332
	-0.879646	-24.1827	-0.991503
	-0.879646	7.46122	-0.981105
	-0.879646	39.1497	-0.950563
	-0.879646	70.8821	-0.796776
	-0.879646	102.658	-0.218896
	-0.879646	134.477	-0.0616445
	-0.879646	166.338	-0.0327363
	-0.879646	198.241	-0.0226785
	-0.879646	230.185	-0.0176407
	-0.879646	262.171	-0.014546
	-0.879646	294.197	-0.0124103
	-0.879646	326.263	-0.0108284
	-0.879646	358.368	-0.00960056
	-0.879646	390.512	-0.00861468
	-0.879646	422.695	-0.00780247
	-0.879646	454.916	-0.00711958
	-0.879646	487.175	-0.00653588
	-0.879646	519.471	-0.00603017
	-0.879646	551.804	-0.00558708
	-0.879646	584.174	-0.0051952
	-0.753982	-1039.38	0.00292014
	-0.753982	-1009.58	0.00300214
	-0.753982	-979.698	0.00307517
	-0.753982	-949.753	0.00312785
	-0.753982	-919.743	0.00313984
	-0.753982	-889.667	0.00307384
	-0.753982	-859.526	0.00285892
	-0.753982	-829.322	0.00235286
	-0.753982	-799.055	0.00125011
	-0.753982	-768.726	-0.00117088
	-0.753982	-738.336	-0.00684752
	-0.753982	-707.886	-0.0220126
	-0.753982	-677.376	-0.0748793
	-0.753982	-646.807	-0.332715
	-0.753982	-616.18	-0.77855
	-0.753982	-585.496	-0.927628
	-0.753982	-554.756	-0.966471
	-0.753982	-523.96	-0.981757
	-0.753982	-493.108	-0.989219
	-0.753982	-462.203	-0.993367
	-0.753982	-431.243	-0.995884
	-0.753982	-400.231	-0.997495
	-0.753982	-369.166	-0.998553
	-0.753982	-338.05	-0.999244
	-0.753982	-306.882	-0.999669
	-0.753982	-275.665	-0.999883
	-0.753982	-244.397	-0.99991
	-0.753982	-213.08	-0.99975
	-0.753982	-181.715	-0.99938
	-0.753982	-150.302	-0.998744
	-0.753982	-118.842	-0.997733
	-0.753982	-87.3349	-0.996135
	-0.753982	-55.7816	-0.993506
	-0.753982	-24.1827	-0.988797
	-0.753982	7.46122	-0.979012
	-0.753982	39.1497	-0.95259
	-0.753982	70.8821	-0.834805
	-0.753982	102.658	-0.314314
	-0.753982	134.477	-0.0752526
	-0.753982	166.338	-0.0355802
	-0.753982	198.241	-0.0233731
	-0.753982	230.185	-0.0177282
	-0.753982	262.171	-0.0144305
	-0.753982	294.197	-0.0122249
	-0.753982	326.263	-0.0106221
	-0.753982	358.368	-0.00939124
	-0.753982	390.512	-0.00840829
	-0.753982	422.695	-0.00760023
	-0.753982	454.916	-0.00692119
	-0.753982	487.175	-0.00634081
	-0.753982	519.471	-0.0058381
	-0.753982	551.804	-0.00539795
	-0.753982	584.174	-0.00500919
	-0.628319	-1039.38	0.00293079
	-0.628319	-1009.58	0.003024
	-0.628319	-979.698	0.00311161
	-0.628319	-949.753	0.00318318
	-0.628319	-919.743	0.00321966
	-0.628319	-889.667	0.00318581
	-0.628319	-859.526	0.0030143
	-0.628319	-829.322	0.00257093
	-0.628319	-799.055	0.00157214
	-0.628319	-768.726	-0.000630537
	-0.628319	-738.336	-0.00569526
	-0.628319	-707.886	-0.0186606
	-0.628319	-677.376	-0.058717
	-0.628319	-646.807	-0.201107
	-0.628319	-616.18	-0.66836
	-0.628319	-585.496	-0.883306
	-0.628319	-554.756	-0.947663
	-0.628319	-523.96	-0.971448
	-0.628319	-493.108	-0.982187
	-0.628319	-462.203	-0.987926
	-0.628319	-431.243	-0.9913
	-0.628319	-400.231	-0.993386
	-0.628319	-369.166	-0.994699
	-0.628319	-338.05	-0.995505
	-0.628319	-306.882	-0.995945
	-0.628319	-275.665	-0.996096
	-0.628319	-244.397	-0.995989
	-0.628319	-213.08	-0.99562
	-0.628319	-181.715	-0.994949
	-0.628319	-150.302	-0.993883
	-0.628319	-118.842	-0.992243
	-0.628319	-87.3349	-0.989666
	-0.628319	-55.7816	-0.985378
	-0.628319	-24.1827	-0.977492
	-0.628319	7.46122	-0.960313
	-0.628319	39.1497	-0.910503
	-0.628319	70.8821	-0.703305
	-0.628319	102.658	-0.213952
	-0.628319	134.477	-0.0643958
	-0.628319	166.338	-0.0333081
	-0.628319	198.241	-0.0224047
	-0.628319	230.185	-0.0171193
	-0.628319	262.171	-0.0139649
	-0.628319	294.197	-0.0118271
	-0.628319	326.263	-0.010262
	-0.628319	358.368	-0.00905629
	-0.628319	390.512	-0.00809279
	-0.628319	422.695	-0.00730111
	-0.628319	454.916	-0.00663647
	-0.628319	487.175	-0.00606905
	-0.628319	519.471	-0.00557822
	-0.628319	551.804	-0.00514915
	-0.628319	584.174	-0.00477087
	-0.502655	-1039.38	0.00301927
	-0.502655	-1009.58	0.00312772
	-0.502655	-979.698	0.00323449
	-0.502655	-949.753	0.00333038
	-0.502655	-919.743	0.0033983
	-0.502655	-889.667	0.00340638
	-0.502655	-859.526	0.003294
	-0.502655	-829.322	0.00294252
	-0.502655	-799.055	0.00211016
	-0.502655	-768.726	0.000276874
	-0.502655	-738.336	-0.00376164
	-0.502655	-707.886	-0.0130925
	-0.502655	-677.376	-0.0366869
	-0.502655	-646.807	-0.110715
	-0.502655	-616.18	-0.371323
	-0.502655	-585.496	-0.737683
	-0.502655	-554.756	-0.897831
	-0.502655	-523.96	-0.945795
	-0.502655	-493.108	-0.966416
	-0.502655	-462.203	-0.977016
	-0.502655	-431.243	-0.982787
	-0.502655	-400.231	-0.986146
	-0.502655	-369.166	-0.988125
	-0.502655	-338.05	-0.989213
	-0.502655	-306.882	-0.989658
	-0.502655	-275.665	-0.989575
	-0.502655	-244.397	-0.988994
	-0.502655	-213.08	-0.987863
	-0.502655	-181.715	-0.986035
	-0.502655	-150.302	-0.983206
	-0.502655	-118.842	-0.978759
	-0.502655	-87.3349	-0.971399
	-0.502655	-55.7816	-0.958023
	-0.502655	-24.1827	-0.92941
	-0.502655	7.46122	-0.854965
	-0.502655	39.1497	-0.61825
	-0.502655	70.8821	-0.238702
	-0.502655	102.658	-0.081724
	-0.502655	134.477	-0.0415812
	-0.502655	166.338	-0.0264835
	-0.502655	198.241	-0.0195775
	-0.502655	230.185	-0.0156804
	-0.502655	262.171	-0.013119
	-0.502655	294.197	-0.0112618
	-0.502655	326.263	-0.0098343
	-0.502655	358.368	-0.00869742
	-0.502655	390.512	-0.0077698
	-0.502655	422.695	-0.00699885
	-0.502655	454.916	-0.00634841
	-0.502655	487.175	-0.00579268
	-0.502655	519.471	-0.00531275
	-0.502655	551.804	-0.00489445
	-0.502655	584.174	-0.00452697
	-0.376991	-1039.38	0.00317071
	-0.376991	-1009.58	0.00329772
	-0.376991	-979.698	0.00342758
	-0.376991	-949.753	0.00355272
	-0.376991	-919.743	0.00365872
	-0.376991	-889.667	0.00371848
	-0.376991	-859.526	0.00368088
	-0.376991	-829.322	0.00344862
	-0.376991	-799.055	0.00283323
	-0.376991	-768.726	0.00146228
	-0.376991	-738.336	-0.001421
	-0.376991	-707.886	-0.00742773
	-0.376991	-677.376	-0.0203501
	-0.376991	-646.807	-0.051234
	-0.376991	-616.18	-0.133548
	-0.376991	-585.496	-0.348679
	-0.376991	-554.756	-0.68565
	-0.376991	-523.96	-0.849285
	-0.376991	-493.108	-0.923877
	-0.376991	-462.203	-0.950184
	-0.376991	-431.243	-0.96352
	-0.376991	-400.231	-0.970993
	-0.376991	-369.166	-0.974927
	-0.376991	-338.05	-0.976676
	-0.376991	-306.882	-0.976861
	-0.376991	-275.665	-0.975663
	-0.376991	-244.397	-0.972941
	-0.376991	-213.08	-0.968391
	-0.376991	-181.715	-0.960539
	-0.376991	-150.302	-0.948552
	-0.376991	-118.842	-0.925463
	-0.376991	-87.3349	-0.87965
	-0.376991	-55.7816	-0.800369
	-0.376991	-24.1827	-0.548824
	-0.376991	7.46122	-0.252684
	-0.376991	39.1497	-0.121436
	-0.376991	70.8821	-0.0613954
	-0.376991	102.658	-0.0368403
	-0.376991	134.477	-0.0256625
	-0.376991	166.338	-0.0197274
	-0.376991	198.241	-0.0161874
	-0.376991	230.185	-0.0137946
	-0.376991	262.171	-0.0119979
	-0.376991	294.197	-0.0105541
	-0.376991	326.263	-0.00935255
	-0.376991	358.368	-0.00833757
	-0.376991	390.512	-0.00747469
	-0.376991	422.695	-0.00673825
	-0.376991	454.916	-0.0061072
	-0.376991	487.175	-0.00556386
	-0.376991	519.471	-0.00509345
	-0.376991	551.804	-0.00468375
	-0.376991	584.174	-0.00432474
	-0.251327	-1039.38	0.00337145
	-0.251327	-1009.58	0.00351994
	-0.251327	-979.698	0.00367657
	-0.251327	-949.753	0.00383589
	-0.251327	-919.743	0.00398693
	-0.251327	-889.667	0.00410861
	-0.251327	-859.526	0.0041614
	-0.251327	-829.322	0.00407197
	-0.251327	-799.055	0.00370596
	-0.251327	-768.726	0.00282145
	-0.251327	-738.336	0.000992443
	-0.251327	-707.886	-0.00252195
	-0.251327	-677.376	-0.00906308
	-0.251327	-646.807	-0.0213526
	-0.251327	-616.18	-0.0450422
	-0.251327	-585.496	-0.0980151
	-0.251327	-554.756	-0.233897
	-0.251327	-523.96	-0.465938
	-0.251327	-493.108	-0.740269
	-0.251327	-462.203	-0.83882
	-0.251327	-431.243	-0.905569
	-0.251327	-400.231	-0.930265
	-0.251327	-369.166	-0.940806
	-0.251327	-338.05	-0.944369
	-0.251327	-306.882	-0.941867
	-0.251327	-275.665	-0.933529
	-0.251327	-244.397	-0.916177
	-0.251327	-213.08	-0.882569
	-0.251327	-181.715	-0.82313
	-0.251327	-150.302	-0.727968
	-0.251327	-118.842	-0.502565
	-0.251327	-87.3349	-0.259452
	-0.251327	-55.7816	-0.147384
	-0.251327	-24.1827	-0.0891702
	-0.251327	7.46122	-0.0527215
	-0.251327	39.1497	-0.03625
	-0.251327	70.8821	-0.0264175
	-0.251327	102.658	-0.0206931
	-0.251327	134.477	-0.0172022
	-0.251327	166.338	-0.014914
	-0.251327	198.241	-0.0132697
	-0.251327	230.185	-0.0119578
	-0.251327	262.171	-0.0108196
	-0.251327	294.197	-0.00978829
	-0.251327	326.263	-0.00884437
	-0.251327	358.368	-0.00798714
	-0.251327	390.512	-0.00721863
	-0.251327	422.695	-0.00653765
	-0.251327	454.916	-0.00593909
	-0.251327	487.175	-0.00541523
	-0.251327	519.471	-0.00495722
	-0.251327	551.804	-0.00455628
	-0.251327	584.174	-0.00420426
	-0.125664	-1039.38	0.0036098
	-0.125664	-1009.58	0.00378245
	-0.125664	-979.698	0.00396948
	-0.125664	-949.753	0.00416807
	-0.125664	-919.743	0.00437151
	-0.125664	-889.667	0.00456599
	-0.125664	-859.526	0.00472492
	-0.125664	-829.322	0.0047995
	-0.125664	-799.055	0.00470421
	-0.125664	-768.726	0.00429804
	-0.125664	-738.336	0.00336674
	-0.125664	-707.886	0.00161253
	-0.125664	-677.376	-0.00136593
	-0.125664	-646.807	-0.00617216
	-0.125664	-616.18	-0.0139111
	-0.125664	-585.496	-0.0272679
	-0.125664	-554.756	-0.0500604
	-0.125664	-523.96	-0.0902313
	-0.125664	-493.108	-0.203045
	-0.125664	-462.203	-0.354095
	-0.125664	-431.243	-0.647783
	-0.125664	-400.231	-0.729228
	-0.125664	-369.166	-0.806227
	-0.125664	-338.05	-0.816399
	-0.125664	-306.882	-0.801662
	-0.125664	-275.665	-0.687074
	-0.125664	-244.397	-0.524297
	-0.125664	-213.08	-0.223362
	-0.125664	-181.715	-0.204591
	-0.125664	-150.302	-0.117605
	-0.125664	-118.842	-0.0702202
	-0.125664	-87.3349	-0.0489332
	-0.125664	-55.7816	-0.0346526
	-0.125664	-24.1827	-0.0257574
	-0.125664	7.46122	-0.0203491
	-0.125664	39.1497	-0.0168947
	-0.125664	70.8821	-0.0146716
	-0.125664	102.658	-0.0132358
	-0.125664	134.477	-0.0122733
	-0.125664	166.338	-0.0115656
	-0.125664	198.241	-0.0109614
	-0.125664	230.185	-0.010366
	-0.125664	262.171	-0.00973513
	-0.125664	294.197	-0.0090639
	-0.125664	326.263	-0.00837155
	-0.125664	358.368	-0.00768546
	-0.125664	390.512	-0.00703006
	-0.125664	422.695	-0.00642186
	-0.125664	454.916	-0.00586908
	-0.125664	487.175	-0.00537352
	-0.125664	519.471	-0.00493282
	-0.125664	551.804	-0.00454242
	-0.125664	584.174	-0.00419686
	0	-1039.38	0.00387598
	0	-1009.58	0.00407505
	0	-979.698	0.00429571
	0	-949.753	0.00453833
	0	-919.743	0.00480132
	0	-889.667	0.00507929
	0	-859.526	0.00535999
	0	-829.322	0.00561968
	0	-799.055	0.00581765
	0	-768.726	0.00589346
	0	-738.336	0.00577566
	0	-707.886	0.00541122
	0	-677.376	0.0048065
	0	-646.807	0.0040419
	0	-616.18	0.00323283
	0	-585.496	0.00246036
	0	-554.756	0.00184188
	0	-523.96	0.00122361
	0	-493.108	0.000179034
	0	-462.203	0.0012925
	0	-431.243	-0.00121679
	0	-400.231	-0.00424027
	0	-369.166	-0.000235172
	0	-338.05	-0.0066647
	0	-306.882	-0.00327816
	0	-275.665	-0.0043882
	0	-244.397	-0.00870737
	0	-213.08	-0.00648423
	0	-181.715	-0.00618112
	0	-150.302	-0.00652738
	0	-118.842	-0.00650288
	0	-87.3349	-0.00653287
	0	-55.7816	-0.00668494
	0	-24.1827	-0.00691562
	0	7.46122	-0.00721527
	0	39.1497	-0.00757396
	0	70.8821	-0.00796658
	0	102.658	-0.00835728
	0	134.477	-0.00870205
	0	166.338	-0.00895339
	0	198.241	-0.00906918
	0	230.185	-0.00902325
	0	262.171	-0.00881325
	0	294.197	-0.00846102
	0	326.263	-0.00800511
	0	358.368	-0.00748934
	0	390.512	-0.00695296
	0	422.695	-0.00642546
	0	454.916	-0.00592574
	0	487.175	-0.00546384
	0	519.471	-0.0050435
	0	551.804	-0.00466448
	0	584.174	-0.00432432
	0.125664	-1039.38	0.00416193
	0.125664	-1009.58	0.00438881
	0.125664	-979.698	0.00464519
	0.125664	-949.753	0.00493518
	0.125664	-919.743	0.00526307
	0.125664	-889.667	0.00563314
	0.125664	-859.526	0.00604925
	0.125664	-829.322	0.00651507
	0.125664	-799.055	0.00703691
	0.125664	-768.726	0.00763494
	0.125664	-738.336	0.0083745
	0.125664	-707.886	0.009432
	0.125664	-677.376	0.011199
	0.125664	-646.807	0.0144216
	0.125664	-616.18	0.0204753
	0.125664	-585.496	0.0318858
	0.125664	-554.756	0.0528154
	0.125664	-523.96	0.0940074
	0.125664	-493.108	0.198935
	0.125664	-462.203	0.351211
	0.125664	-431.243	0.635999
	0.125664	-400.231	0.720174
	0.125664	-369.166	0.800593
	0.125664	-338.05	0.80596
	0.125664	-306.882	0.794581
	0.125664	-275.665	0.67785
	0.125664	-244.397	0.515046
	0.125664	-213.08	0.212487
	0.125664	-181.715	0.189028
	0.125664	-150.302	0.106797
	0.125664	-118.842	0.0588038
	0.125664	-87.3349	0.0357941
	0.125664	-55.7816	0.0217005
	0.125664	-24.1827	0.0122167
	0.125664	7.46122	0.00605046
	0.125664	39.1497	0.00178335
	0.125664	70.8821	-0.00131688
	0.125664	102.658	-0.00361579
	0.125664	134.477	-0.00532941
	0.125664	166.338	-0.00657709
	0.125664	198.241	-0.00742552
	0.125664	230.185	-0.00792176
	0.125664	262.171	-0.00811375
	0.125664	294.197	-0.00805862
	0.125664	326.263	-0.00782037
	0.125664	358.368	-0.00746177
	0.125664	390.512	-0.00703664
	0.125664	422.695	-0.00658586
	0.125664	454.916	-0.0061372
	0.125664	487.175	-0.00570756
	0.125664	519.471	-0.00530587
	0.125664	551.804	-0.0049358
	0.125664	584.174	-0.00459777
	0.251327	-1039.38	0.00446173
	0.251327	-1009.58	0.00471637
	0.251327	-979.698	0.00500865
	0.251327	-949.753	0.00534664
	0.251327	-919.743	0.00574107
	0.251327	-889.667	0.00620687
	0.251327	-859.526	0.006766
	0.251327	-829.322	0.00745371
	0.251327	-799.055	0.00833263
	0.251327	-768.726	0.00952643
	0.251327	-738.336	0.0112978
	0.251327	-707.886	0.0142223
	0.251327	-677.376	0.0195578
	0.251327	-646.807	0.0299656
	0.251327	-616.18	0.0517341
	0.251327	-585.496	0.103616
	0.251327	-554.756	0.228204
	0.251327	-523.96	0.463668
	0.251327	-493.108	0.727306
	0.251327	-462.203	0.830432
	0.251327	-431.243	0.89671
	0.251327	-400.231	0.920142
	0.251327	-369.166	0.931121
	0.251327	-338.05	0.935399
	0.251327	-306.882	0.933544
	0.251327	-275.665	0.925058
	0.251327	-244.397	0.909508
	0.251327	-213.08	0.875109
	0.251327	-181.715	0.812782
	0.251327	-150.302	0.725252
	0.251327	-118.842	0.493965
	0.251327	-87.3349	0.251434
	0.251327	-55.7816	0.133704
	0.251327	-24.1827	0.0770735
	0.251327	7.46122	0.0392129
	0.251327	39.1497	0.0211674
	0.251327	70.8821	0.0102201
	0.251327	102.658	0.00334077
	0.251327	134.477	-0.00110364
	0.251327	166.338	-0.00403557
	0.251327	198.241	-0.0059412
	0.251327	230.185	-0.007108
	0.251327	262.171	-0.00773031
	0.251327	294.197	-0.0079561
	0.251327	326.263	-0.00790512
	0.251327	358.368	-0.00767348
	0.251327	390.512	-0.00733472
	0.251327	422.695	-0.00694164
	0.251327	454.916	-0.00652973
	0.251327	487.175	-0.00612126
	0.251327	519.471	-0.00572919
	0.251327	551.804	-0.00536022
	0.251327	584.174	-0.00501712
	0.376991	-1039.38	0.00477264
	0.376991	-1009.58	0.00505346
	0.376991	-979.698	0.00537949
	0.376991	-949.753	0.00576264
	0.376991	-919.743	0.00622004
	0.376991	-889.667	0.00677749
	0.376991	-859.526	0.0074761
	0.376991	-829.322	0.0083863
	0.376991	-799.055	0.00963889
	0.376991	-768.726	0.0114985
	0.376991	-738.336	0.0145464
	0.376991	-707.886	0.0201587
	0.376991	-677.376	0.0319876
	0.376991	-646.807	0.0608365
	0.376991	-616.18	0.134785
	0.376991	-585.496	0.350333
	0.376991	-554.756	0.675251
	0.376991	-523.96	0.842169
	0.376991	-493.108	0.912757
	0.376991	-462.203	0.938268
	0.376991	-431.243	0.952193
	0.376991	-400.231	0.960194
	0.376991	-369.166	0.964656
	0.376991	-338.05	0.966992
	0.376991	-306.882	0.967789
	0.376991	-275.665	0.967203
	0.376991	-244.397	0.965096
	0.376991	-213.08	0.961112
	0.376991	-181.715	0.953883
	0.376991	-150.302	0.942284
	0.376991	-118.842	0.919873
	0.376991	-87.3349	0.874767
	0.376991	-55.7816	0.79323
	0.376991	-24.1827	0.541977
	0.376991	7.46122	0.247595
	0.376991	39.1497	0.104105
	0.376991	70.8821	0.0451358
	0.376991	102.658	0.0183879
	0.376991	134.477	0.00580781
	0.376991	166.338	-0.000893322
	0.376991	198.241	-0.00463419
	0.376991	230.185	-0.00671644
	0.376991	262.171	-0.00780449
	0.376991	294.197	-0.00827293
	0.376991	326.263	-0.00835268
	0.376991	358.368	-0.00819384
	0.376991	390.512	-0.00789582
	0.376991	422.695	-0.00752398
	0.376991	454.916	-0.00712027
	0.376991	487.175	-0.00671071
	0.376991	519.471	-0.00631072
	0.376991	551.804	-0.0059288
	0.376991	584.174	-0.00556914
	0.502655	-1039.38	0.00509652
	0.502655	-1009.58	0.00540079
	0.502655	-979.698	0.0057565
	0.502655	-949.753	0.00617886
	0.502655	-919.743	0.00669056
	0.502655	-889.667	0.00732712
	0.502655	-859.526	0.00814748
	0.502655	-829.322	0.00925667
	0.502655	-799.055	0.0108582
	0.502655	-768.726	0.0133858
	0.502655	-738.336	0.0178729
	0.502655	-707.886	0.0270775
	0.502655	-677.376	0.0492881
	0.502655	-646.807	0.122733
	0.502655	-616.18	0.376207
	0.502655	-585.496	0.734115
	0.502655	-554.756	0.886351
	0.502655	-523.96	0.932621
	0.502655	-493.108	0.953699
	0.502655	-462.203	0.96457
	0.502655	-431.243	0.970755
	0.502655	-400.231	0.974628
	0.502655	-369.166	0.977165
	0.502655	-338.05	0.978834
	0.502655	-306.882	0.979873
	0.502655	-275.665	0.980393
	0.502655	-244.397	0.980418
	0.502655	-213.08	0.979891
	0.502655	-181.715	0.97866
	0.502655	-150.302	0.976415
	0.502655	-118.842	0.972517
	0.502655	-87.3349	0.965685
	0.502655	-55.7816	0.952595
	0.502655	-24.1827	0.924649
	0.502655	7.46122	0.846965
	0.502655	39.1497	0.609503
	0.502655	70.8821	0.229548
	0.502655	102.658	0.0604855
	0.502655	134.477	0.018921
	0.502655	166.338	0.0030018
	0.502655	198.241	-0.00381226
	0.502655	230.185	-0.00701024
	0.502655	262.171	-0.0085084
	0.502655	294.197	-0.00911432
	0.502655	326.263	-0.00922405
	0.502655	358.368	-0.00905401
	0.502655	390.512	-0.00873038
	0.502655	422.695	-0.00832879
	0.502655	454.916	-0.00789467
	0.502655	487.175	-0.0074549
	0.502655	519.471	-0.00702494
	0.502655	551.804	-0.00661322
	0.502655	584.174	-0.00622389
	0.628319	-1039.38	0.00544025
	0.628319	-1009.58	0.00576504
	0.628319	-979.698	0.0061457
	0.628319	-949.753	0.00659983
	0.628319	-919.743	0.00715419
	0.628319	-889.667	0.00785151
	0.628319	-859.526	0.00876438
	0.628319	-829.322	0.0100255
	0.628319	-799.055	0.0118997
	0.628319	-768.726	0.0149776
	0.628319	-738.336	0.0207735
	0.628319	-707.886	0.0340327
	0.628319	-677.376	0.0730753
	0.628319	-646.807	0.205522
	0.628319	-616.18	0.661178
	0.628319	-585.496	0.869451
	0.628319	-554.756	0.934545
	0.628319	-523.96	0.957912
	0.628319	-493.108	0.968736
	0.628319	-462.203	0.974818
	0.628319	-431.243	0.978628
	0.628319	-400.231	0.981202
	0.628319	-369.166	0.983036
	0.628319	-338.05	0.984384
	0.628319	-306.882	0.985384
	0.628319	-275.665	0.986106
	0.628319	-244.397	0.986578
	0.628319	-213.08	0.986796
	0.628319	-181.715	0.986714
	0.628319	-150.302	0.986239
	0.628319	-118.842	0.98518
	0.628319	-87.3349	0.983166
	0.628319	-55.7816	0.979397
	0.628319	-24.1827	0.971916
	0.628319	7.46122	0.95493
	0.628319	39.1497	0.902999
	0.628319	70.8821	0.692436
	0.628319	102.658	0.196138
	0.628319	134.477	0.0378806
	0.628319	166.338	0.00582518
	0.628319	198.241	-0.00428096
	0.628319	230.185	-0.00824954
	0.628319	262.171	-0.00987101
	0.628319	294.197	-0.0104206
	0.628319	326.263	-0.0104312
	0.628319	358.368	-0.0101627
	0.628319	390.512	-0.00975351
	0.628319	422.695	-0.00928026
	0.628319	454.916	-0.00878587
	0.628319	487.175	-0.00829421
	0.628319	519.471	-0.00781822
	0.628319	551.804	-0.00736453
	0.628319	584.174	-0.00693612
	0.753982	-1039.38	0.00581476
	0.753982	-1009.58	0.00615803
	0.753982	-979.698	0.00655983
	0.753982	-949.753	0.00703911
	0.753982	-919.743	0.00762492
	0.753982	-889.667	0.00836411
	0.753982	-859.526	0.00933709
	0.753982	-829.322	0.0106926
	0.753982	-799.055	0.0127323
	0.753982	-768.726	0.0161442
	0.753982	-738.336	0.0227486
	0.753982	-707.886	0.0384465
	0.753982	-677.376	0.0913493
	0.753982	-646.807	0.343577
	0.753982	-616.18	0.769999
	0.753982	-585.496	0.915248
	0.753982	-554.756	0.952401
	0.753982	-523.96	0.967529
	0.753982	-493.108	0.975163
	0.753982	-462.203	0.97963
	0.753982	-431.243	0.982543
	0.753982	-400.231	0.984599
	0.753982	-369.166	0.986132
	0.753982	-338.05	0.987321
	0.753982	-306.882	0.988263
	0.753982	-275.665	0.989009
	0.753982	-244.397	0.989581
	0.753982	-213.08	0.98998
	0.753982	-181.715	0.990179
	0.753982	-150.302	0.990122
	0.753982	-118.842	0.989694
	0.753982	-87.3349	0.988673
	0.753982	-55.7816	0.986592
	0.753982	-24.1827	0.982351
	0.753982	7.46122	0.972815
	0.753982	39.1497	0.945913
	0.753982	70.8821	0.822532
	0.753982	102.658	0.284361
	0.753982	134.477	0.0431539
	0.753982	166.338	0.00400891
	0.753982	198.241	-0.00656145
	0.753982	230.185	-0.0102603
	0.753982	262.171	-0.0115855
	0.753982	294.197	-0.0118957
	0.753982	326.263	-0.0117258
	0.753982	358.368	-0.0113232
	0.753982	390.512	-0.0108126
	0.753982	422.695	-0.0102599
	0.753982	454.916	-0.00970044
	0.753982	487.175	-0.00915294
	0.753982	519.471	-0.00862724
	0.753982	551.804	-0.00812812
	0.753982	584.174	-0.00765748
	0.879646	-1039.38	0.00623259
	0.879646	-1009.58	0.00659402
	0.879646	-979.698	0.00701531
	0.879646	-949.753	0.00751588
	0.879646	-919.743	0.00812552
	0.879646	-889.667	0.00889244
	0.879646	-859.526	0.0098994
	0.879646	-829.322	0.0112997
	0.879646	-799.055	0.0134049
	0.879646	-768.726	0.0169296
	0.879646	-738.336	0.0237943
	0.879646	-707.886	0.0402925
	0.879646	-677.376	0.090447
	0.879646	-646.807	0.329323
	0.879646	-616.18	0.821058
	0.879646	-585.496	0.9264
	0.879646	-554.756	0.958748
	0.879646	-523.96	0.971601
	0.879646	-493.108	0.978132
	0.879646	-462.203	0.982019
	0.879646	-431.243	0.984598
	0.879646	-400.231	0.986452
	0.879646	-369.166	0.987862
	0.879646	-338.05	0.98898
	0.879646	-306.882	0.989884
	0.879646	-275.665	0.990617
	0.879646	-244.397	0.991193
	0.879646	-213.08	0.991604
	0.879646	-181.715	0.991822
	0.879646	-150.302	0.991781
	0.879646	-118.842	0.991363
	0.879646	-87.3349	0.990338
	0.879646	-55.7816	0.988219
	0.879646	-24.1827	0.983819
	0.879646	7.46122	0.97356
	0.879646	39.1497	0.942325
	0.879646	70.8821	0.782351
	0.879646	102.658	0.192129
	0.879646	134.477	0.0258078
	0.879646	166.338	-0.00188204
	0.879646	198.241	-0.00965737
	0.879646	230.185	-0.0123395
	0.879646	262.171	-0.0131829
	0.879646	294.197	-0.0132311
	0.879646	326.263	-0.0129044
	0.879646	358.368	-0.012398
	0.879646	390.512	-0.0118107
	0.879646	422.695	-0.0111953
	0.879646	454.916	-0.0105804
	0.879646	487.175	-0.00998204
	0.879646	519.471	-0.00940866
	0.879646	551.804	-0.00886452
	0.879646	584.174	-0.00835133
	1.00531	-1039.38	0.00670491
	1.00531	-1009.58	0.00708621
	1.00531	-979.698	0.00752802
	1.00531	-949.753	0.00804966
	1.00531	-919.743	0.00868074
	1.00531	-889.667	0.00946891
	1.00531	-859.526	0.0104957
	1.00531	-829.322	0.0119112
	1.00531	-799.055	0.0140179
	1.00531	-768.726	0.0175034
	1.00531	-738.336	0.0242101
	1.00531	-707.886	0.0404953
	1.00531	-677.376	0.0981329
	1.00531	-646.807	0.367877
	1.00531	-616.18	0.813619
	1.00531	-585.496	0.929039
	1.00531	-554.756	0.960364
	1.00531	-523.96	0.972975
	1.00531	-493.108	0.979358
	1.00531	-462.203	0.983144
	1.00531	-431.243	0.985659
	1.00531	-400.231	0.987474
	1.00531	-369.166	0.988864
	1.00531	-338.05	0.989973
	1.00531	-306.882	0.990874
	1.00531	-275.665	0.991602
	1.00531	-244.397	0.992161
	1.00531	-213.08	0.99253
	1.00531	-181.715	0.992657
	1.00531	-150.302	0.99244
	1.00531	-118.842	0.991701
	1.00531	-87.3349	0.990099
	1.00531	-55.7816	0.9869
	1.00531	-24.1827	0.980189
	1.00531	7.46122	0.963322
	1.00531	39.1497	0.900295
	1.00531	70.8821	0.509836
	1.00531	102.658	0.0769908
	1.00531	134.477	0.0079048
	1.00531	166.338	-0.00730067
	1.00531	198.241	-0.0122758
	1.00531	230.185	-0.0140693
	1.00531	262.171	-0.0145638
	1.00531	294.197	-0.0144443
	1.00531	326.263	-0.0140157
	1.00531	358.368	-0.0134322
	1.00531	390.512	-0.0127777
	1.00531	422.695	-0.0120999
	1.00531	454.916	-0.0114263
	1.00531	487.175	-0.0107725
	1.00531	519.471	-0.0101471
	1.00531	551.804	-0.00955445
	1.00531	584.174	-0.00899625
	1.13097	-1039.38	0.00723903
	1.13097	-1009.58	0.00764372
	1.13097	-979.698	0.00810956
	1.13097	-949.753	0.0086556
	1.13097	-919.743	0.00931081
	1.13097	-889.667	0.0101216
	1.13097	-859.526	0.0111667
	1.13097	-829.322	0.0125897
	1.13097	-799.055	0.0146765
	1.13097	-768.726	0.018065
	1.13097	-738.336	0.0244104
	1.13097	-707.886	0.0390358
	1.13097	-677.376	0.0860801
	1.13097	-646.807	0.320094
	1.13097	-616.18	0.778324
	1.13097	-585.496	0.922914
	1.13097	-554.756	0.95923
	1.13097	-523.96	0.972872
	1.13097	-493.108	0.979609
	1.13097	-462.203	0.983555
	1.13097	-431.243	0.986161
	1.13097	-400.231	0.98804
	1.13097	-369.166	0.989486
	1.13097	-338.05	0.990648
	1.13097	-306.882	0.991602
	1.13097	-275.665	0.992381
	1.13097	-244.397	0.99298
	1.13097	-213.08	0.993362
	1.13097	-181.715	0.993438
	1.13097	-150.302	0.993045
	1.13097	-118.842	0.991877
	1.13097	-87.3349	0.989333
	1.13097	-55.7816	0.984044
	1.13097	-24.1827	0.972038
	1.13097	7.46122	0.93667
	1.13097	39.1497	0.771442
	1.13097	70.8821	0.163145
	1.13097	102.658	0.0252459
	1.13097	134.477	-0.00311918
	1.13097	166.338	-0.0118399
	1.13097	198.241	-0.0150581
	1.13097	230.185	-0.0161599
	1.13097	262.171	-0.0162846
	1.13097	294.197	-0.0159197
	1.13097	326.263	-0.0153066
	1.13097	358.368	-0.014575
	1.13097	390.512	-0.013798
	1.13097	422.695	-0.0130168
	1.13097	454.916	-0.0122551
	1.13097	487.175	-0.0115255
	1.13097	519.471	-0.0108345
	1.13097	551.804	-0.0101848
	1.13097	584.174	-0.00957656
	1.25664	-1039.38	0.00783709
	1.25664	-1009.58	0.00826997
	1.25664	-979.698	0.00876523
	1.25664	-949.753	0.00934166
	1.25664	-919.743	0.0100277
	1.25664	-889.667	0.0108687
	1.25664	-859.526	0.0119407
	1.25664	-829.322	0.0133813
	1.25664	-799.055	0.0154608
	1.25664	-768.726	0.0187718
	1.25664	-738.336	0.024812
	1.25664	-707.886	0.0381475
	1.25664	-677.376	0.076678
	1.25664	-646.807	0.248319
	1.25664	-616.18	0.763241
	1.25664	-585.496	0.916467
	1.25664	-554.756	0.956752
	1.25664	-523.96	0.971958
	1.25664	-493.108	0.979317
	1.25664	-462.203	0.983566
	1.25664	-431.243	0.986352
	1.25664	-400.231	0.988363
	1.25664	-369.166	0.989925
	1.25664	-338.05	0.991206
	1.25664	-306.882	0.992295
	1.25664	-275.665	0.993234
	1.25664	-244.397	0.994027
	1.25664	-213.08	0.994639
	1.25664	-181.715	0.994973
	1.25664	-150.302	0.994823
	1.25664	-118.842	0.993746
	1.25664	-87.3349	0.990716
	1.25664	-55.7816	0.982974
	1.25664	-24.1827	0.961099
	1.25664	7.46122	0.878442
	1.25664	39.1497	0.422518
	1.25664	70.8821	0.0610982
	1.25664	102.658	0.00212052
	1.25664	134.477	-0.0132323
	1.25664	166.338	-0.0180438
	1.25664	198.241	-0.0193865
	1.25664	230.185	-0.019355
	1.25664	262.171	-0.0187266
	1.25664	294.197	-0.0178377
	1.25664	326.263	-0.0168495
	1.25664	358.368	-0.0158432
	1.25664	390.512	-0.0148606
	1.25664	422.695	-0.0139228
	1.25664	454.916	-0.0130394
	1.25664	487.175	-0.0122136
	1.25664	519.471	-0.0114453
	1.25664	551.804	-0.0107323
	1.25664	584.174	-0.0100717
	1.3823	-1039.38	0.00849599
	1.3823	-1009.58	0.00896261
	1.3823	-979.698	0.00949377
	1.3823	-949.753	0.0101083
	1.3823	-919.743	0.0108347
	1.3823	-889.667	0.0117176
	1.3823	-859.526	0.012832
	1.3823	-829.322	0.0143119
	1.3823	-799.055	0.0164182
	1.3823	-768.726	0.0197152
	1.3823	-738.336	0.0256074
	1.3823	-707.886	0.0383404
	1.3823	-677.376	0.0749999
	1.3823	-646.807	0.236662
	1.3823	-616.18	0.709536
	1.3823	-585.496	0.906494
	1.3823	-554.756	0.953765
	1.3823	-523.96	0.970734
	1.3823	-493.108	0.978778
	1.3823	-462.203	0.983367
	1.3823	-431.243	0.986361
	1.3823	-400.231	0.988529
	1.3823	-369.166	0.990236
	1.3823	-338.05	0.991675
	1.3823	-306.882	0.99296
	1.3823	-275.665	0.994157
	1.3823	-244.397	0.995308
	1.3823	-213.08	0.996426
	1.3823	-181.715	0.997483
	1.3823	-150.302	0.998364
	1.3823	-118.842	0.998716
	1.3823	-87.3349	0.997484
	1.3823	-55.7816	0.991052
	1.3823	-24.1827	0.963241
	1.3823	7.46122	0.807637
	1.3823	39.1497	0.160107
	1.3823	70.8821	0.00371449
	1.3823	102.658	-0.0214419
	1.3823	134.477	-0.0260267
	1.3823	166.338	-0.0259819
	1.3823	198.241	-0.0246694
	1.3823	230.185	-0.0230317
	1.3823	262.171	-0.0213758
	1.3823	294.197	-0.0198056
	1.3823	326.263	-0.018353
	1.3823	358.368	-0.0170227
	1.3823	390.512	-0.0158091
	1.3823	422.695	-0.0147031
	1.3823	454.916	-0.0136946
	1.3823	487.175	-0.012774
	1.3823	519.471	-0.0119324
	1.3823	551.804	-0.0111616
	1.3823	584.174	-0.0104546
	1.50796	-1039.38	0.00920853
	1.50796	-1009.58	0.00971468
	1.50796	-979.698	0.0102888
	1.50796	-949.753	0.0109502
	1.50796	-919.743	0.0117277
	1.50796	-889.667	0.0126669
	1.50796	-859.526	0.0138433
	1.50796	-829.322	0.0153914
	1.50796	-799.055	0.0175711
	1.50796	-768.726	0.0209399
	1.50796	-738.336	0.0268662
	1.50796	-707.886	0.039355
	1.50796	-677.376	0.0728064
	1.50796	-646.807	0.190348
	1.50796	-616.18	0.730641
	1.50796	-585.496	0.901781
	1.50796	-554.756	0.951351
	1.50796	-523.96	0.96961
	1.50796	-493.108	0.978199
	1.50796	-462.203	0.983066
	1.50796	-431.243	0.986231
	1.50796	-400.231	0.988525
	1.50796	-369.166	0.990345
	1.50796	-338.05	0.991908
	1.50796	-306.882	0.993346
	1.50796	-275.665	0.994755
	1.50796	-244.397	0.996211
	1.50796	-213.08	0.997786
	1.50796	-181.715	0.999541
	1.50796	-150.302	1.00149
	1.50796	-118.842	1.00344
	1.50796	-87.3349	1.00421
	1.50796	-55.7816	0.997877
	1.50796	-24.1827	0.953083
	1.50796	7.46122	0.705129
	1.50796	39.1497	0.0963117
	1.50796	70.8821	-0.0163498
[truncated: 705 more rows]

## Sheet: Figure 4b
Figure 4b
		center (k_x=0) 1.BZ	46		corner 1.BZ (k_x)	62.1658	29.8342	13.6684	29.8342	62.1658	78.3316
		center (k_y=0) 1.BZ	46		corner 1.BZ (k_y)	74	74	46	18	18	46
		lattice vector length	56
	k_x (pixel)	k_y (pixel)	density (a.u.)
	1	1	0.0587667
	2	1	0.0625781
	3	1	0.0650882
	4	1	0.064818
	5	1	0.0629568
	6	1	0.0571238
	7	1	0.0508483
	8	1	0.045822
	9	1	0.0452265
	10	1	0.0446299
	11	1	0.040553
	12	1	0.0361207
	13	1	0.0357551
	14	1	0.0381039
	15	1	0.0451259
	16	1	0.053512
	17	1	0.0673747
	18	1	0.0771549
	19	1	0.0910659
	20	1	0.110156
	21	1	0.126252
	22	1	0.138027
	23	1	0.14137
	24	1	0.151177
	25	1	0.157267
	26	1	0.159555
	27	1	0.161363
	28	1	0.161182
	29	1	0.15744
	30	1	0.154401
	31	1	0.148091
	32	1	0.138328
	33	1	0.118994
	34	1	0.107334
	35	1	0.098591
	36	1	0.0930462
	37	1	0.0861885
	38	1	0.0811772
	39	1	0.0776121
	40	1	0.0777532
	41	1	0.0840373
	42	1	0.0859034
	43	1	0.0855941
	44	1	0.0823431
	45	1	0.0853348
	46	1	0.0865037
	47	1	0.0836937
	48	1	0.0800609
	49	1	0.0804684
	50	1	0.0822286
	51	1	0.0828647
	52	1	0.0777878
	53	1	0.0771139
	54	1	0.0769632
	55	1	0.0827766
	56	1	0.0861063
	57	1	0.0851544
	58	1	0.0852575
	59	1	0.0930379
	60	1	0.103725
	61	1	0.111169
	62	1	0.116495
	63	1	0.124785
	64	1	0.129569
	65	1	0.128184
	66	1	0.124775
	67	1	0.119392
	68	1	0.113992
	69	1	0.107826
	70	1	0.0994888
	71	1	0.0919833
	72	1	0.08519
	73	1	0.0816172
	74	1	0.0721338
	75	1	0.0592057
	76	1	0.0508527
	77	1	0.0498135
	78	1	0.0519008
	79	1	0.0532563
	80	1	0.0573078
	81	1	0.0599166
	82	1	0.0623432
	83	1	0.0648357
	84	1	0.0681095
	85	1	0.0747018
	86	1	0.075625
	87	1	0.0829563
	88	1	0.0815049
	89	1	0.084835
	90	1	0.0788484
	91	1	0.0760635
	1	2	0.0687023
	2	2	0.073183
	3	2	0.0727844
	4	2	0.0702858
	5	2	0.066082
	6	2	0.061945
	7	2	0.0557673
	8	2	0.0497358
	9	2	0.0492589
	10	2	0.0472404
	11	2	0.0438184
	12	2	0.0415419
	13	2	0.0465044
	14	2	0.0529567
	15	2	0.0598873
	16	2	0.0675489
	17	2	0.0765339
	18	2	0.0866751
	19	2	0.0958927
	20	2	0.114128
	21	2	0.128439
	22	2	0.14575
	23	2	0.148166
	24	2	0.154867
	25	2	0.158963
	26	2	0.163411
	27	2	0.169563
	28	2	0.170337
	29	2	0.16765
	30	2	0.162351
	31	2	0.157305
	32	2	0.151095
	33	2	0.133189
	34	2	0.119351
	35	2	0.103982
	36	2	0.0970487
	37	2	0.0879255
	38	2	0.0831139
	39	2	0.0752197
	40	2	0.0723534
	41	2	0.0779666
	42	2	0.0830606
	43	2	0.0845859
	44	2	0.0811311
	45	2	0.0836397
	46	2	0.0858015
	47	2	0.0814623
	48	2	0.075843
	49	2	0.0740559
	50	2	0.0814592
	51	2	0.0810008
	52	2	0.0754161
	53	2	0.0712556
	54	2	0.0722846
	55	2	0.0773678
	56	2	0.0791783
	57	2	0.0760281
	58	2	0.0750525
	59	2	0.0803861
	60	2	0.0918339
	61	2	0.100531
	62	2	0.107529
	63	2	0.114044
	64	2	0.116177
	65	2	0.118099
	66	2	0.118797
	67	2	0.118128
	68	2	0.113113
	69	2	0.107246
	70	2	0.0977718
	71	2	0.0893902
	72	2	0.0836316
	73	2	0.081965
	74	2	0.0735149
	75	2	0.0597328
	76	2	0.0489785
	77	2	0.0452632
	78	2	0.0472312
	79	2	0.0485859
	80	2	0.0566383
	81	2	0.060046
	82	2	0.0628842
	83	2	0.0641264
	84	2	0.0682892
	85	2	0.077455
	86	2	0.0788967
	87	2	0.0842746
	88	2	0.0815525
	89	2	0.084134
	90	2	0.0814101
	91	2	0.0759035
	1	3	0.0768263
	2	3	0.0809269
	3	3	0.0787103
	4	3	0.0770915
	5	3	0.0743352
	6	3	0.0737917
	7	3	0.0670664
	8	3	0.0587425
	9	3	0.0548424
	10	3	0.053729
	11	3	0.0500653
	12	3	0.0486828
	13	3	0.0535567
	14	3	0.0644785
	15	3	0.0740365
	16	3	0.0837592
	17	3	0.0894241
	18	3	0.0986798
	19	3	0.10328
	20	3	0.119629
	21	3	0.130357
	22	3	0.14698
	23	3	0.150837
	24	3	0.158628
	25	3	0.16607
	26	3	0.174523
	27	3	0.18344
	28	3	0.180876
	29	3	0.176321
	30	3	0.166364
	31	3	0.163984
	32	3	0.158131
	33	3	0.142758
	34	3	0.125826
	35	3	0.104444
	36	3	0.0975754
	37	3	0.0867209
	38	3	0.0857852
	39	3	0.0776597
	40	3	0.0755212
	41	3	0.0782185
	42	3	0.0843319
	43	3	0.0876769
	44	3	0.085103
	45	3	0.0840453
	46	3	0.0836924
	47	3	0.0790551
	48	3	0.0738317
	49	3	0.0725908
	50	3	0.0776631
	51	3	0.0773165
	52	3	0.0722179
	53	3	0.0695327
	54	3	0.0681335
	55	3	0.0684153
	56	3	0.0683304
	57	3	0.0659574
	58	3	0.0701069
	59	3	0.0738239
	60	3	0.0831108
	61	3	0.0901457
	62	3	0.0990775
	63	3	0.10466
	64	3	0.105634
	65	3	0.108426
	66	3	0.110784
	67	3	0.110156
	68	3	0.105017
	69	3	0.101138
	70	3	0.0955121
	71	3	0.0878417
	72	3	0.082808
	73	3	0.0806594
	74	3	0.0731459
	75	3	0.0593979
	76	3	0.0487573
	77	3	0.0441027
	78	3	0.0440879
	79	3	0.0424481
	80	3	0.0499721
	81	3	0.0556344
	82	3	0.0609626
	83	3	0.0624719
	84	3	0.0688656
	85	3	0.0816487
	86	3	0.0879048
	87	3	0.0919637
	88	3	0.0895621
	89	3	0.0888848
	90	3	0.0859234
	91	3	0.0763022
	1	4	0.0880012
	2	4	0.0918707
	3	4	0.0868912
	4	4	0.0839246
	5	4	0.0813156
	6	4	0.0837983
	7	4	0.0804742
	8	4	0.0722963
	9	4	0.0614378
	10	4	0.0589637
	11	4	0.0579273
	12	4	0.0604156
	13	4	0.0649024
	14	4	0.0765245
	15	4	0.0873409
	16	4	0.0989563
	17	4	0.103963
	18	4	0.113191
	19	4	0.117201
	20	4	0.130854
	21	4	0.141022
	22	4	0.154222
	23	4	0.161561
	24	4	0.168764
	25	4	0.177675
	26	4	0.183829
	27	4	0.191609
	28	4	0.190517
	29	4	0.184177
	30	4	0.17455
	31	4	0.16984
	32	4	0.165136
	33	4	0.148046
	34	4	0.130367
	35	4	0.108481
	36	4	0.101254
	37	4	0.0897141
	38	4	0.0891905
	39	4	0.0822432
	40	4	0.0799151
	41	4	0.0798152
	42	4	0.0846904
	43	4	0.0881251
	44	4	0.0867997
	45	4	0.0855455
	46	4	0.0843792
	47	4	0.080358
	48	4	0.0748659
	49	4	0.0720494
	50	4	0.0745642
	51	4	0.0737286
	52	4	0.0763451
	53	4	0.0757985
	54	4	0.0744148
	55	4	0.0665112
	56	4	0.0633303
	57	4	0.0642051
	58	4	0.0723749
	59	4	0.0760967
	60	4	0.0796823
	61	4	0.0842275
	62	4	0.0911083
	63	4	0.0962728
	64	4	0.0930897
	65	4	0.0974322
	66	4	0.0988311
	67	4	0.102224
	68	4	0.0973613
	69	4	0.0960489
	70	4	0.0918792
	71	4	0.0873273
	72	4	0.0801989
	73	4	0.0780286
	74	4	0.0696421
	75	4	0.0627133
	76	4	0.0537802
	77	4	0.0481321
	78	4	0.0433089
	79	4	0.0390826
	80	4	0.0447463
	81	4	0.050454
	82	4	0.0568377
	83	4	0.0619818
	84	4	0.0702863
	85	4	0.0841962
	86	4	0.0916764
	87	4	0.0945973
	88	4	0.092579
	89	4	0.0918439
	90	4	0.0905058
	91	4	0.0818373
	1	5	0.0956953
	2	5	0.0989421
	3	5	0.0946047
	4	5	0.0921429
	5	5	0.0873251
	6	5	0.0893583
	7	5	0.0875273
	8	5	0.0831967
	9	5	0.0725054
	10	5	0.0728093
	11	5	0.0739691
	12	5	0.0769735
	13	5	0.0783061
	14	5	0.0854565
	15	5	0.0967977
	16	5	0.111261
	17	5	0.120412
	18	5	0.128992
	19	5	0.131926
	20	5	0.141571
	21	5	0.14991
	22	5	0.161761
	23	5	0.172482
	24	5	0.180712
	25	5	0.188773
	26	5	0.19504
	27	5	0.200319
	28	5	0.198508
	29	5	0.189239
	30	5	0.179956
	31	5	0.172582
	32	5	0.164217
	33	5	0.145569
	34	5	0.130675
	35	5	0.113156
	36	5	0.106872
	37	5	0.0929021
	38	5	0.0899779
	39	5	0.0846691
	40	5	0.0842736
	41	5	0.0836955
	42	5	0.0865471
	43	5	0.0900842
	44	5	0.0919842
	45	5	0.0921922
	46	5	0.0900894
	47	5	0.0826686
	48	5	0.079179
	49	5	0.0775624
	50	5	0.0794467
	51	5	0.076527
	52	5	0.0804135
	53	5	0.0829903
	54	5	0.0809416
	55	5	0.0690389
	56	5	0.0636711
	57	5	0.0637541
	58	5	0.0742223
	59	5	0.0761856
	60	5	0.0788837
	61	5	0.0790731
	62	5	0.0864588
	63	5	0.0898933
	64	5	0.0877499
	65	5	0.0885859
	66	5	0.0888197
	67	5	0.0927526
	68	5	0.0905461
	69	5	0.0915066
	70	5	0.0892536
	71	5	0.0868393
	72	5	0.0800914
	73	5	0.0761639
	74	5	0.0652357
	75	5	0.0603219
	76	5	0.0525095
	77	5	0.0497567
	78	5	0.0473158
	79	5	0.0467193
	80	5	0.0530342
	81	5	0.056002
	82	5	0.06025
	83	5	0.0634934
	84	5	0.0703733
	85	5	0.0836942
	86	5	0.0926333
	87	5	0.0974711
	88	5	0.0961753
	89	5	0.0968697
	90	5	0.0970151
	91	5	0.0910021
	1	6	0.0989912
	2	6	0.102987
	3	6	0.102602
	4	6	0.102737
	5	6	0.0976913
	6	6	0.0989136
	7	6	0.0973077
	8	6	0.0974942
	9	6	0.0879213
	10	6	0.0874732
	11	6	0.0887734
	12	6	0.0957215
	13	6	0.0989795
	14	6	0.102196
	15	6	0.110276
	16	6	0.122401
	17	6	0.131218
	18	6	0.139569
	19	6	0.145138
	20	6	0.153739
	21	6	0.159692
	22	6	0.173142
	23	6	0.186596
	24	6	0.19358
	25	6	0.193871
	26	6	0.196261
	27	6	0.200312
	28	6	0.199688
	29	6	0.190355
	30	6	0.182127
	31	6	0.173427
	32	6	0.164456
	33	6	0.148569
	34	6	0.136488
	35	6	0.119494
	36	6	0.108272
	37	6	0.0941195
	38	6	0.0888419
	39	6	0.085124
	40	6	0.0828648
	41	6	0.0833827
	42	6	0.0858538
	43	6	0.0911921
	44	6	0.095147
	45	6	0.096239
	46	6	0.0933655
	47	6	0.0850651
	48	6	0.0839149
	49	6	0.0840706
	50	6	0.0862459
	51	6	0.082296
	52	6	0.0841244
	53	6	0.0884528
	54	6	0.08465
	55	6	0.0731183
	56	6	0.0663635
	57	6	0.0674689
	58	6	0.0759498
	59	6	0.0771675
	60	6	0.0752593
	61	6	0.0749689
	62	6	0.0793605
	63	6	0.0851879
	64	6	0.0837181
	65	6	0.0851293
	66	6	0.084973
	67	6	0.0899309
	68	6	0.0885724
	69	6	0.0898079
	70	6	0.0862613
	71	6	0.087731
	72	6	0.0814442
	73	6	0.0779978
	74	6	0.0650725
	75	6	0.0595614
	76	6	0.0508114
	77	6	0.0482881
	78	6	0.0489872
	79	6	0.0501047
	80	6	0.0570485
	81	6	0.0612214
	82	6	0.0652518
	83	6	0.0689908
	84	6	0.0738214
	85	6	0.087742
	86	6	0.0944028
	87	6	0.10022
	88	6	0.0980927
	89	6	0.101206
	90	6	0.0994687
	91	6	0.0941922
	1	7	0.098264
	2	7	0.102076
	3	7	0.105935
	4	7	0.112699
	5	7	0.110134
	6	7	0.111455
	7	7	0.106085
	8	7	0.108069
	9	7	0.104825
	10	7	0.103319
	11	7	0.100998
	12	7	0.105264
	13	7	0.111959
	14	7	0.115938
	15	7	0.122891
	16	7	0.134377
	17	7	0.144231
	18	7	0.154754
	19	7	0.160068
	20	7	0.162495
	21	7	0.161899
	22	7	0.173471
	23	7	0.191369
	24	7	0.203165
	25	7	0.204818
	26	7	0.205905
	27	7	0.206596
	28	7	0.202413
	29	7	0.194151
	30	7	0.183659
	31	7	0.173312
	32	7	0.162711
	33	7	0.15023
	34	7	0.14143
	35	7	0.123856
	36	7	0.108798
	37	7	0.0952871
	38	7	0.091066
	39	7	0.0891681
	40	7	0.0838069
	41	7	0.0827434
	42	7	0.0857431
	43	7	0.0912079
	44	7	0.0940373
	45	7	0.0932354
	46	7	0.0907278
	47	7	0.0846705
	48	7	0.088943
	49	7	0.0930143
	50	7	0.0979739
	51	7	0.0945979
	52	7	0.0918424
	53	7	0.0927307
	54	7	0.0878489
	55	7	0.0793179
	56	7	0.0734478
	57	7	0.0726183
	58	7	0.0790612
	59	7	0.0773553
	60	7	0.0715345
	61	7	0.067812
	62	7	0.0724238
	63	7	0.0799345
	64	7	0.0823282
	65	7	0.0833482
	66	7	0.0827738
	67	7	0.0859
	68	7	0.0866552
	69	7	0.091087
	70	7	0.088524
	71	7	0.0883426
	72	7	0.0813669
	73	7	0.0792417
	74	7	0.0707113
	75	7	0.0635994
	76	7	0.0541931
	77	7	0.0489061
	78	7	0.0524466
	79	7	0.0549107
	80	7	0.0623414
	81	7	0.0676188
	82	7	0.0711052
	83	7	0.0741969
	84	7	0.0741602
	85	7	0.0870646
	86	7	0.0925703
	87	7	0.0992187
	88	7	0.0972359
	89	7	0.102589
	90	7	0.102172
	91	7	0.0980335
	1	8	0.101051
	2	8	0.103419
	3	8	0.110034
	4	8	0.118329
	5	8	0.120615
	6	8	0.125431
	7	8	0.122793
	8	8	0.127332
	9	8	0.12188
	10	8	0.117965
	11	8	0.114905
	12	8	0.118939
	13	8	0.126161
	14	8	0.130552
	15	8	0.138149
	16	8	0.147239
	17	8	0.155635
	18	8	0.165377
	19	8	0.170552
	20	8	0.170121
	21	8	0.170369
	22	8	0.181506
	23	8	0.196644
	24	8	0.210711
	25	8	0.213535
	26	8	0.214575
	27	8	0.211489
	28	8	0.205878
	29	8	0.200655
	30	8	0.190712
	31	8	0.181083
	32	8	0.170678
	33	8	0.156517
	34	8	0.144673
	35	8	0.127582
	36	8	0.113698
	37	8	0.104354
	38	8	0.0980109
	39	8	0.0959762
	40	8	0.088596
	41	8	0.0885635
	42	8	0.0918916
	43	8	0.0967315
	44	8	0.097223
	45	8	0.0937491
	46	8	0.0911686
	47	8	0.0894958
	48	8	0.0940039
	49	8	0.099246
	50	8	0.103914
	51	8	0.107806
	52	8	0.107812
	53	8	0.106742
	54	8	0.0997254
	55	8	0.0881365
	56	8	0.0825719
	57	8	0.0805636
	58	8	0.0854323
	59	8	0.0820519
	60	8	0.0744616
	61	8	0.0706224
	62	8	0.0729205
	63	8	0.0794529
	64	8	0.0815756
	65	8	0.0835486
	66	8	0.082175
	67	8	0.0838177
	68	8	0.0843839
	69	8	0.0908642
	70	8	0.0922301
	71	8	0.0920262
	72	8	0.0855115
	73	8	0.0804154
	74	8	0.0754004
	75	8	0.0689069
	76	8	0.0626802
	77	8	0.0559735
	78	8	0.054991
	79	8	0.0563788
	80	8	0.0630902
	81	8	0.0711982
	82	8	0.0762939
	83	8	0.0782995
	84	8	0.0787396
	85	8	0.0887395
	86	8	0.0960504
	87	8	0.102297
	88	8	0.102504
	89	8	0.104194
	90	8	0.100503
	91	8	0.0934787
	1	9	0.113089
	2	9	0.115733
	3	9	0.122045
	4	9	0.131201
	5	9	0.13371
	6	9	0.136523
	7	9	0.133693
	8	9	0.139561
	9	9	0.138205
	10	9	0.13614
	11	9	0.132718
	12	9	0.134497
	13	9	0.141485
	14	9	0.144995
	15	9	0.152881
	16	9	0.157505
	17	9	0.167852
	18	9	0.175334
	19	9	0.181562
	20	9	0.178885
	21	9	0.182488
	22	9	0.193455
	23	9	0.20416
	24	9	0.212796
	25	9	0.213674
	26	9	0.215233
	27	9	0.212462
	28	9	0.208238
	29	9	0.203973
	30	9	0.194151
	31	9	0.185926
	32	9	0.177568
	33	9	0.161935
	34	9	0.147221
	35	9	0.132738
	36	9	0.124994
	37	9	0.116942
	38	9	0.108241
	39	9	0.103241
	40	9	0.0958566
	41	9	0.0956176
	42	9	0.0976326
	43	9	0.101479
	44	9	0.101096
	45	9	0.0996806
	46	9	0.100429
	47	9	0.100578
	48	9	0.103056
	49	9	0.110329
	50	9	0.113449
	51	9	0.12184
	52	9	0.121217
	53	9	0.120501
	54	9	0.112759
	55	9	0.101646
	56	9	0.0956077
	57	9	0.0896566
	58	9	0.0892533
	59	9	0.0868889
	60	9	0.082474
	61	9	0.0795595
	62	9	0.0792882
	63	9	0.0825402
	64	9	0.083126
	65	9	0.0848832
	66	9	0.0826575
	67	9	0.0830556
	68	9	0.0834952
	69	9	0.0899895
	70	9	0.0960698
	71	9	0.0961776
	72	9	0.0920183
	73	9	0.0871856
	74	9	0.0839274
	75	9	0.0788182
	76	9	0.0732928
	77	9	0.0632488
	78	9	0.0603379
	79	9	0.0618712
	80	9	0.0707784
	81	9	0.0769121
	82	9	0.0818039
	83	9	0.0824357
	84	9	0.0847475
	85	9	0.0914977
	86	9	0.0984416
	87	9	0.101064
	88	9	0.10135
	89	9	0.100363
	90	9	0.0966641
	91	9	0.0890445
	1	10	0.124979
	2	10	0.127971
	3	10	0.13251
	4	10	0.144218
	5	10	0.148601
	6	10	0.150335
	7	10	0.148698
	8	10	0.152945
	9	10	0.153728
	10	10	0.153235
	11	10	0.154021
	12	10	0.154797
	13	10	0.15764
	14	10	0.158019
	15	10	0.16413
	16	10	0.165298
	17	10	0.172222
	18	10	0.176996
	19	10	0.183723
	20	10	0.189821
	21	10	0.20167
	22	10	0.212464
	23	10	0.215545
	24	10	0.210462
	25	10	0.20885
	26	10	0.208171
	27	10	0.209174
	28	10	0.206007
	29	10	0.204983
	30	10	0.199738
	31	10	0.196288
	32	10	0.190103
	33	10	0.175407
	34	10	0.159354
	35	10	0.144407
	36	10	0.139814
	37	10	0.129604
	38	10	0.118661
	39	10	0.112398
	40	10	0.107785
	41	10	0.107943
	42	10	0.108411
	43	10	0.111942
	44	10	0.113664
	45	10	0.112156
	46	10	0.113786
	47	10	0.11356
	48	10	0.11343
	49	10	0.120369
	50	10	0.11964
	51	10	0.12892
	52	10	0.13102
	53	10	0.136852
	54	10	0.131483
	55	10	0.120796
	56	10	0.111698
	57	10	0.103022
	58	10	0.0983155
	59	10	0.097727
	60	10	0.0964589
	61	10	0.0938601
	62	10	0.0907292
	63	10	0.09116
	64	10	0.0881566
	65	10	0.0884255
	66	10	0.0871197
	67	10	0.0872523
	68	10	0.0868614
	69	10	0.0884534
	70	10	0.0973147
	71	10	0.0998925
	72	10	0.100696
	73	10	0.0963213
	74	10	0.0915594
	75	10	0.0860068
	76	10	0.0797891
	77	10	0.0730393
	78	10	0.0694509
	79	10	0.0690435
	80	10	0.076819
	81	10	0.0835473
	82	10	0.090133
	83	10	0.0881777
	84	10	0.0926234
	85	10	0.0976146
	86	10	0.104729
	87	10	0.105644
	88	10	0.104872
	89	10	0.0994171
	90	10	0.0930073
	91	10	0.0863727
	1	11	0.135592
	2	11	0.138452
	3	11	0.145256
	4	11	0.1571
	5	11	0.163548
	6	11	0.160862
	7	11	0.158996
	8	11	0.160942
	9	11	0.168351
	10	11	0.169094
	11	11	0.170475
	12	11	0.167933
	13	11	0.16779
	14	11	0.167808
	15	11	0.171273
	16	11	0.172047
	17	11	0.175487
	18	11	0.181561
	19	11	0.189759
	20	11	0.197557
	21	11	0.206535
	22	11	0.211715
	23	11	0.216488
	24	11	0.206801
	25	11	0.203186
	26	11	0.202255
	27	11	0.205264
	28	11	0.203848
	29	11	0.201243
	30	11	0.199812
	31	11	0.201155
	32	11	0.196279
	33	11	0.187816
	34	11	0.173075
	35	11	0.158249
	36	11	0.149211
	37	11	0.135675
	38	11	0.124283
	39	11	0.117569
	40	11	0.114312
	41	11	0.117409
	42	11	0.117304
	43	11	0.121641
	44	11	0.123817
	45	11	0.126577
	46	11	0.129388
	47	11	0.130265
	48	11	0.130075
	49	11	0.137694
	50	11	0.135495
	51	11	0.140894
	52	11	0.141877
	53	11	0.147255
	54	11	0.144683
	55	11	0.137187
	56	11	0.13056
	57	11	0.123946
	58	11	0.116473
	59	11	0.114018
	60	11	0.109535
	61	11	0.107451
	62	11	0.102319
	63	11	0.100253
	64	11	0.0958419
	65	11	0.0939969
	66	11	0.0933144
	67	11	0.0949081
	68	11	0.0960735
	69	11	0.0970475
	70	11	0.101446
	71	11	0.105518
	72	11	0.107326
	73	11	0.105733
	74	11	0.100354
	75	11	0.0934375
	76	11	0.0863661
	77	11	0.0813196
	78	11	0.0807778
	79	11	0.0782129
	80	11	0.0829388
	81	11	0.0887631
	82	11	0.097586
	83	11	0.096898
	84	11	0.100481
	85	11	0.102844
	86	11	0.10581
	87	11	0.104159
	88	11	0.10222
	89	11	0.0966025
	90	11	0.090963
	91	11	0.0870521
	1	12	0.146403
	2	12	0.151147
	3	12	0.159539
	4	12	0.170194
	5	12	0.175594
	6	12	0.172847
	7	12	0.170484
	8	12	0.169622
	9	12	0.177215
	10	12	0.176912
	11	12	0.183325
	12	12	0.180235
	13	12	0.18076
	14	12	0.179369
	15	12	0.178581
	16	12	0.178142
	17	12	0.177071
	18	12	0.183604
	19	12	0.189965
	20	12	0.196733
	21	12	0.2016
	22	12	0.203895
	23	12	0.210838
	24	12	0.204088
	25	12	0.202506
	26	12	0.200714
	27	12	0.203056
	28	12	0.202504
	29	12	0.201618
	30	12	0.203141
	31	12	0.207283
	32	12	0.201401
	33	12	0.1944
	34	12	0.179813
	35	12	0.167641
	36	12	0.156031
	37	12	0.139865
	38	12	0.126981
	39	12	0.122064
	40	12	0.122412
	41	12	0.128676
	42	12	0.12963
	43	12	0.133241
	44	12	0.134787
	45	12	0.138861
	46	12	0.142106
	47	12	0.145873
	48	12	0.145831
	49	12	0.151242
	50	12	0.152381
	51	12	0.160237
	52	12	0.164025
	53	12	0.166435
	54	12	0.164915
	55	12	0.15762
	56	12	0.152572
	57	12	0.14322
	58	12	0.136437
	59	12	0.128918
	60	12	0.125434
	61	12	0.121055
	62	12	0.116853
	63	12	0.111019
	64	12	0.106651
	65	12	0.100628
	66	12	0.099477
	67	12	0.100222
	68	12	0.103548
	69	12	0.106293
	70	12	0.110264
	71	12	0.113973
	72	12	0.11652
	73	12	0.113562
	74	12	0.108759
	75	12	0.10083
	76	12	0.0955324
	77	12	0.0950493
	78	12	0.094773
	79	12	0.0901283
	80	12	0.0896084
	81	12	0.0933286
	82	12	0.103528
	83	12	0.104121
	84	12	0.1055
	85	12	0.102979
	86	12	0.101357
	87	12	0.10044
	88	12	0.102503
	89	12	0.100962
	90	12	0.0965793
	91	12	0.0907936
	1	13	0.152705
	2	13	0.160157
	3	13	0.169958
	4	13	0.174945
	5	13	0.182814
	6	13	0.183615
	7	13	0.183048
	8	13	0.180781
	9	13	0.186499
	10	13	0.184544
	11	13	0.189924
	12	13	0.19059
	13	13	0.190531
	14	13	0.188222
	15	13	0.183063
	16	13	0.186469
	17	13	0.184583
	18	13	0.188876
	19	13	0.191351
	20	13	0.191525
	21	13	0.19189
	22	13	0.192496
	23	13	0.20143
	24	13	0.200685
	25	13	0.201377
	26	13	0.201317
	27	13	0.203466
	28	13	0.204817
	29	13	0.204011
	30	13	0.202972
	31	13	0.204043
	32	13	0.198402
	33	13	0.193598
	34	13	0.178808
	35	13	0.169699
	36	13	0.157265
	37	13	0.147211
	38	13	0.136775
	39	13	0.132971
	40	13	0.13083
	41	13	0.135119
	42	13	0.135942
	43	13	0.141056
	44	13	0.14367
	45	13	0.151005
	46	13	0.154784
	47	13	0.160214
	48	13	0.162656
	49	13	0.166357
	50	13	0.172187
	51	13	0.180384
	52	13	0.183229
	53	13	0.179102
	54	13	0.174779
	55	13	0.168844
	56	13	0.165944
	57	13	0.158166
	58	13	0.15425
	59	13	0.143866
	60	13	0.138838
	61	13	0.13457
	62	13	0.133283
	63	13	0.12676
	64	13	0.121575
	65	13	0.112931
	66	13	0.111259
	67	13	0.111396
	68	13	0.116878
	69	13	0.120887
	70	13	0.126954
	71	13	0.129485
	72	13	0.131323
	73	13	0.124342
	74	13	0.119039
	75	13	0.110538
	76	13	0.106045
	77	13	0.10465
	78	13	0.103483
	79	13	0.0995505
	80	13	0.0986995
	81	13	0.100329
	82	13	0.107775
	83	13	0.107994
	84	13	0.107328
	85	13	0.104138
	86	13	0.102166
	87	13	0.100856
	88	13	0.103754
	89	13	0.103591
	90	13	0.0976863
	91	13	0.0893203
	1	14	0.154175
	2	14	0.163782
	3	14	0.175736
	4	14	0.179858
	5	14	0.187115
	6	14	0.188427
	7	14	0.189477
	8	14	0.189543
	9	14	0.193633
	10	14	0.192653
	11	14	0.195778
	12	14	0.19855
	13	14	0.199167
	14	14	0.19575
	15	14	0.18929
	16	14	0.19201
	17	14	0.19001
	18	14	0.191923
	19	14	0.192992
	20	14	0.190791
	21	14	0.190083
	22	14	0.190023
	23	14	0.199377
	24	14	0.200704
	25	14	0.202749
	26	14	0.202042
	27	14	0.204505
	28	14	0.206505
	29	14	0.203365
	30	14	0.198718
	31	14	0.198833
	32	14	0.198769
	33	14	0.194962
	34	14	0.181791
	35	14	0.172234
	36	14	0.163519
	37	14	0.156313
	38	14	0.152291
	39	14	0.152655
	40	14	0.154122
	41	14	0.152598
	42	14	0.151299
	43	14	0.152718
	44	14	0.156019
	45	14	0.163655
	46	14	0.168841
	47	14	0.174211
	48	14	0.176037
	49	14	0.178661
	50	14	0.185811
	51	14	0.193551
	52	14	0.195919
	53	14	0.189474
	54	14	0.184599
	55	14	0.179692
	56	14	0.179534
	57	14	0.169518
	58	14	0.167138
	59	14	0.157085
	60	14	0.155882
	61	14	0.150405
	62	14	0.149824
	63	14	0.140367
	64	14	0.134148
	65	14	0.125476
	66	14	0.127323
	67	14	0.127426
	68	14	0.133107
	69	14	0.136604
	70	14	0.142516
	71	14	0.141002
	72	14	0.13872
	73	14	0.132002
	74	14	0.130075
	75	14	0.125211
	76	14	0.122437
	77	14	0.119391
	78	14	0.116189
	79	14	0.111656
	80	14	0.108812
	81	14	0.106352
	82	14	0.10861
	83	14	0.110807
	84	14	0.112861
	85	14	0.109967
	86	14	0.104965
	87	14	0.101656
	88	14	0.104614
	89	14	0.104791
	90	14	0.0992067
	91	14	0.0893372
	1	15	0.147634
	2	15	0.159266
	3	15	0.169287
	4	15	0.173124
	5	15	0.181635
	6	15	0.189121
	7	15	0.194589
	8	15	0.195624
	9	15	0.196784
	10	15	0.194953
	11	15	0.193277
	12	15	0.197588
	13	15	0.196684
	14	15	0.195869
	15	15	0.189271
	16	15	0.193075
	17	15	0.189513
	18	15	0.187981
	19	15	0.188129
	20	15	0.19024
	21	15	0.192081
	22	15	0.190922
	23	15	0.194062
	24	15	0.196039
	25	15	0.199502
	26	15	0.202654
	27	15	0.20461
	28	15	0.208538
	29	15	0.206411
	30	15	0.204181
	31	15	0.202968
	32	15	0.201288
	33	15	0.198907
	34	15	0.191375
	35	15	0.184719
	36	15	0.176145
	37	15	0.170654
	38	15	0.172544
	39	15	0.176376
	40	15	0.178651
	41	15	0.17435
	42	15	0.169233
	43	15	0.167445
	44	15	0.169672
	45	15	0.180044
	46	15	0.187969
	47	15	0.193841
	48	15	0.195543
	49	15	0.197366
	50	15	0.203442
	51	15	0.204944
	52	15	0.20484
	53	15	0.196018
	54	15	0.190564
	55	15	0.185268
	56	15	0.185965
	57	15	0.182661
	58	15	0.180447
	59	15	0.173288
	60	15	0.169502
	61	15	0.165031
	62	15	0.165075
	63	15	0.15629
	64	15	0.1515
	65	15	0.145025
	66	15	0.149625
	67	15	0.150668
	68	15	0.154267
	69	15	0.156731
	70	15	0.157282
	71	15	0.15303
	72	15	0.146583
	73	15	0.143317
	74	15	0.141221
	75	15	0.137468
	76	15	0.132075
	77	15	0.126756
	78	15	0.123098
	79	15	0.121181
	80	15	0.120002
	81	15	0.11749
	82	15	0.114561
	83	15	0.11615
	84	15	0.117421
	85	15	0.117581
	86	15	0.110707
	87	15	0.104032
	88	15	0.103184
	89	15	0.10162
	90	15	0.0963351
	91	15	0.0901419
	1	16	0.147669
	2	16	0.157965
	3	16	0.166292
	4	16	0.171352
	5	16	0.176404
	6	16	0.182971
	7	16	0.189653
	8	16	0.195433
	9	16	0.196104
	10	16	0.19489
	11	16	0.190735
	12	16	0.191608
	13	16	0.192653
	14	16	0.193672
	15	16	0.190978
	16	16	0.188794
	17	16	0.181152
	18	16	0.179224
	19	16	0.181525
	20	16	0.186883
	21	16	0.187697
	22	16	0.18836
	23	16	0.189716
	24	16	0.193355
	25	16	0.192907
	26	16	0.19779
	27	16	0.20011
	28	16	0.205784
	29	16	0.206248
	30	16	0.207016
	31	16	0.207966
	32	16	0.204434
	33	16	0.200036
	34	16	0.195475
	35	16	0.19203
	36	16	0.189606
	37	16	0.186736
	38	16	0.19113
	39	16	0.194082
	40	16	0.200233
	41	16	0.198359
	42	16	0.194846
	43	16	0.189881
	44	16	0.190388
	45	16	0.199859
	46	16	0.207615
	47	16	0.211595
	48	16	0.210984
	49	16	0.20996
	50	16	0.212918
	51	16	0.210933
	52	16	0.211917
	53	16	0.20402
	54	16	0.199442
	55	16	0.192855
	56	16	0.194651
	57	16	0.195378
	58	16	0.19319
	59	16	0.187269
	60	16	0.182515
	61	16	0.178859
	62	16	0.176168
	63	16	0.16906
	64	16	0.164824
	65	16	0.162713
	66	16	0.16418
	67	16	0.165566
	68	16	0.166973
	69	16	0.172063
	70	16	0.170913
	71	16	0.167613
	72	16	0.158815
	73	16	0.156644
	74	16	0.151889
	75	16	0.147936
	76	16	0.14132
	77	16	0.13672
	78	16	0.132763
	79	16	0.131697
	80	16	0.127755
	81	16	0.12348
	82	16	0.11858
	83	16	0.118516
	84	16	0.119251
	85	16	0.118209
	86	16	0.110858
	87	16	0.103734
	88	16	0.101201
	89	16	0.0979947
	90	16	0.0942728
	91	16	0.0897567
	1	17	0.150273
	2	17	0.158836
	3	17	0.159204
	4	17	0.163246
	5	17	0.164617
	6	17	0.177083
	7	17	0.184762
	8	17	0.191173
	9	17	0.190641
	10	17	0.188221
	11	17	0.184914
	12	17	0.184154
	13	17	0.187181
	14	17	0.191018
	15	17	0.187578
	16	17	0.184232
	17	17	0.17592
	18	17	0.172512
	19	17	0.172499
	20	17	0.179444
	21	17	0.184076
	22	17	0.187231
	23	17	0.183097
	24	17	0.186142
	25	17	0.182465
	26	17	0.188125
	27	17	0.1919
	28	17	0.200623
	29	17	0.206989
	30	17	0.213594
	31	17	0.215307
	32	17	0.212266
	33	17	0.20643
	34	17	0.206259
	35	17	0.202491
	36	17	0.20281
	37	17	0.201789
	38	17	0.208647
	39	17	0.209645
	40	17	0.216882
	41	17	0.214906
	42	17	0.213207
	43	17	0.209931
	44	17	0.211675
	45	17	0.217297
	46	17	0.222066
	47	17	0.223857
	48	17	0.223284
	49	17	0.220611
	50	17	0.222755
	51	17	0.221485
	52	17	0.221015
	53	17	0.214925
	54	17	0.207
	55	17	0.201913
	56	17	0.200975
	57	17	0.205878
	58	17	0.202395
	59	17	0.199335
	60	17	0.19195
	61	17	0.188601
	62	17	0.183117
	63	17	0.182106
	64	17	0.178254
	65	17	0.178179
	66	17	0.173792
	67	17	0.17601
	68	17	0.178129
	69	17	0.181834
	70	17	0.179152
	71	17	0.173741
	72	17	0.168442
	73	17	0.166264
	74	17	0.162991
	75	17	0.156816
	76	17	0.150119
	77	17	0.143309
	78	17	0.140231
	79	17	0.137985
	80	17	0.135763
	81	17	0.13332
	82	17	0.127918
	83	17	0.124961
	84	17	0.121331
	85	17	0.120873
	86	17	0.11235
	87	17	0.104018
	88	17	0.0998662
	89	17	0.0952091
	90	17	0.0920803
	91	17	0.090415
	1	18	0.154572
	2	18	0.158145
	3	18	0.156975
	4	18	0.158671
	5	18	0.15676
	6	18	0.163948
	7	18	0.170417
	8	18	0.179934
	9	18	0.184493
	10	18	0.185478
	11	18	0.183216
	12	18	0.178151
	13	18	0.178143
	14	18	0.178777
	15	18	0.177486
	16	18	0.174662
	17	18	0.171535
	18	18	0.171499
	19	18	0.175378
	20	18	0.177863
	21	18	0.183178
	22	18	0.182038
	23	18	0.181044
	24	18	0.183001
	25	18	0.180834
	26	18	0.18459
	27	18	0.188291
	28	18	0.199108
	29	18	0.20728
	30	18	0.215817
	31	18	0.217132
	32	18	0.214103
	33	18	0.209961
	34	18	0.212034
	35	18	0.211882
	36	18	0.21401
	37	18	0.21358
	38	18	0.220277
	39	18	0.220967
	40	18	0.230895
	41	18	0.230724
	42	18	0.23476
	43	18	0.235426
	44	18	0.239147
	45	18	0.235275
	46	18	0.232012
	47	18	0.230147
	48	18	0.233022
	49	18	0.233783
	50	18	0.233468
	51	18	0.232562
	52	18	0.231708
	53	18	0.226868
	54	18	0.217212
	55	18	0.209537
	56	18	0.207785
	57	18	0.21205
	58	18	0.210097
	59	18	0.208101
	60	18	0.202231
	61	18	0.199394
	62	18	0.192054
	63	18	0.193011
	64	18	0.190271
	65	18	0.192931
	66	18	0.186993
	67	18	0.1899
	68	18	0.190757
	69	18	0.191102
	70	18	0.186827
	71	18	0.181163
	72	18	0.17736
	73	18	0.171219
	74	18	0.168406
	75	18	0.161287
	76	18	0.158673
	77	18	0.154558
	78	18	0.154638
	79	18	0.151473
	80	18	0.148175
	81	18	0.141391
	82	18	0.133794
	83	18	0.128846
	84	18	0.125314
	85	18	0.124109
	86	18	0.115464
	87	18	0.108185
	88	18	0.103639
	89	18	0.0975223
	90	18	0.094592
	91	18	0.0912921
	1	19	0.156918
	2	19	0.160557
	3	19	0.160991
	4	19	0.159059
	5	19	0.155448
	6	19	0.159515
	7	19	0.162804
	8	19	0.168003
	9	19	0.175461
	10	19	0.181676
	11	19	0.182492
	12	19	0.17783
	13	19	0.172764
	14	19	0.171553
	15	19	0.167188
	16	19	0.16594
	17	19	0.167071
	18	19	0.169622
	19	19	0.17234
	20	19	0.171904
	21	19	0.179372
	22	19	0.180052
	23	19	0.17787
	24	19	0.177539
	25	19	0.176782
	26	19	0.183424
	27	19	0.187361
	28	19	0.199015
	29	19	0.205586
	30	19	0.212561
	31	19	0.214823
	32	19	0.214893
	33	19	0.217807
	34	19	0.220811
	35	19	0.224725
	36	19	0.223446
	37	19	0.224153
	38	19	0.230436
	39	19	0.237432
	40	19	0.246125
	41	19	0.248899
	42	19	0.250496
	43	19	0.254857
	44	19	0.253701
	45	19	0.248273
	46	19	0.240027
	47	19	0.241517
	48	19	0.246121
	49	19	0.253648
	50	19	0.25427
	51	19	0.252293
	52	19	0.244578
	53	19	0.238561
	54	19	0.229407
	55	19	0.224149
	56	19	0.218486
	57	19	0.219645
	58	19	0.215954
	59	19	0.215111
	60	19	0.21055
	61	19	0.206608
	62	19	0.203243
	63	19	0.205044
	64	19	0.206567
	65	19	0.206766
	66	19	0.202183
	67	19	0.205422
	68	19	0.205089
	69	19	0.204579
	70	19	0.197771
	71	19	0.19217
	72	19	0.18643
	73	19	0.178055
	74	19	0.171906
	75	19	0.16595
	76	19	0.165635
	77	19	0.164234
	78	19	0.165398
	79	19	0.160986
	80	19	0.160462
	81	19	0.151172
	82	19	0.141686
	83	19	0.136443
	84	19	0.132233
	85	19	0.129789
	86	19	0.119725
	87	19	0.112507
	88	19	0.10628
	89	19	0.0993354
	90	19	0.097506
	91	19	0.0951406
	1	20	0.160108
	2	20	0.161989
	3	20	0.163687
	4	20	0.161541
	5	20	0.158906
	6	20	0.158062
	7	20	0.156247
	8	20	0.160579
	9	20	0.166021
	10	20	0.176356
	11	20	0.176471
	12	20	0.173548
	13	20	0.164547
	14	20	0.161355
	15	20	0.158168
	16	20	0.156448
	17	20	0.159433
	18	20	0.163766
	19	20	0.165911
	20	20	0.165109
	21	20	0.172772
	22	20	0.175723
	23	20	0.175607
	24	20	0.173909
	25	20	0.177097
	26	20	0.183408
	27	20	0.186799
	28	20	0.194613
	29	20	0.200342
	30	20	0.206524
	31	20	0.210441
	32	20	0.211442
	33	20	0.219579
	34	20	0.223781
	35	20	0.233395
	36	20	0.232364
	37	20	0.235039
	38	20	0.240867
	39	20	0.249804
	40	20	0.256548
	41	20	0.262004
	42	20	0.264305
	43	20	0.269873
	44	20	0.26408
	45	20	0.256569
	46	20	0.245797
	47	20	0.24933
	48	20	0.256971
	49	20	0.269315
	50	20	0.269021
	51	20	0.262982
	52	20	0.250588
	53	20	0.240636
	54	20	0.23321
	55	20	0.226261
	56	20	0.220931
	57	20	0.219627
	58	20	0.215729
	59	20	0.214231
	60	20	0.210163
	61	20	0.208493
	62	20	0.213945
	63	20	0.216419
	64	20	0.222559
	65	20	0.221232
	66	20	0.220615
	67	20	0.221784
	68	20	0.216836
	69	20	0.218603
	70	20	0.21372
	71	20	0.213303
	72	20	0.203392
	73	20	0.190911
	74	20	0.174743
	75	20	0.167759
	76	20	0.168527
	77	20	0.170608
	78	20	0.169161
	79	20	0.165694
	80	20	0.165493
	81	20	0.159346
	82	20	0.149737
	83	20	0.146089
	84	20	0.139077
	85	20	0.132884
	86	20	0.121248
	87	20	0.115727
	88	20	0.107229
	89	20	0.102252
	90	20	0.098571
	91	20	0.0960597
	1	21	0.167984
	2	21	0.169759
	3	21	0.167375
	4	21	0.163053
	5	21	0.162584
	6	21	0.163656
	7	21	0.159722
	8	21	0.155384
	9	21	0.153574
	10	21	0.160631
	11	21	0.1624
	12	21	0.16128
	13	21	0.154917
	14	21	0.152397
	15	21	0.150651
	16	21	0.14961
	17	21	0.151881
	18	21	0.154496
	19	21	0.154556
	20	21	0.156891
	21	21	0.166368
	22	21	0.175715
	23	21	0.175108
	24	21	0.172988
	25	21	0.172996
	26	21	0.178205
	27	21	0.181836
	28	21	0.184525
	29	21	0.189661
	30	21	0.195544
	31	21	0.203947
	32	21	0.210626
	33	21	0.220047
	34	21	0.226226
	35	21	0.234708
	36	21	0.237383
	37	21	0.246199
	38	21	0.25435
	39	21	0.264104
	40	21	0.268762
	41	21	0.275456
	42	21	0.277358
	43	21	0.279574
	44	21	0.270405
	45	21	0.264824
	46	21	0.254975
	47	21	0.256677
	48	21	0.258869
	49	21	0.267945
	50	21	0.269621
	51	21	0.263842
	52	21	0.25141
	53	21	0.238927
	54	21	0.23345
	55	21	0.228774
	56	21	0.222628
	57	21	0.218715
	58	21	0.21464
	59	21	0.214982
	60	21	0.211027
	61	21	0.210619
	62	21	0.222519
	63	21	0.225414
	64	21	0.232938
	65	21	0.227175
	66	21	0.23021
	67	21	0.229689
	68	21	0.224389
	69	21	0.227257
	70	21	0.224711
	71	21	0.225838
	72	21	0.213159
	73	21	0.200848
	74	21	0.184174
	75	21	0.177103
	76	21	0.174926
	77	21	0.174688
	78	21	0.172816
	79	21	0.172239
	80	21	0.17488
	81	21	0.171728
	82	21	0.162966
	83	21	0.155182
	84	21	0.145281
	85	21	0.136035
	86	21	0.125907
	87	21	0.120256
	88	21	0.10706
	89	21	0.100996
	90	21	0.094808
	91	21	0.09457
	1	22	0.17197
	2	22	0.174728
	3	22	0.170302
	4	22	0.164987
	5	22	0.161035
	6	22	0.160132
	7	22	0.158239
	8	22	0.15228
	9	22	0.143831
	10	22	0.144383
	11	22	0.144779
	12	22	0.14546
	13	22	0.143432
	14	22	0.141869
	15	22	0.141945
	16	22	0.139925
	17	22	0.14366
	18	22	0.146318
	19	22	0.148836
	20	22	0.152224
	21	22	0.1591
	22	22	0.16613
	23	22	0.16695
	24	22	0.165901
	25	22	0.168492
	26	22	0.170661
	27	22	0.174137
	28	22	0.173009
	29	22	0.181222
	30	22	0.191058
	31	22	0.203394
	32	22	0.210701
	33	22	0.219002
	34	22	0.225842
	35	22	0.233087
	36	22	0.241645
	37	22	0.254381
	38	22	0.265918
	39	22	0.276733
	40	22	0.282832
	41	22	0.290358
	42	22	0.292063
	43	22	0.287532
	44	22	0.277766
	45	22	0.270216
	46	22	0.265657
	47	22	0.265032
	48	22	0.26311
	49	22	0.265028
	50	22	0.260809
	51	22	0.254545
	52	22	0.246678
	53	22	0.235646
	54	22	0.229914
	55	22	0.224275
	56	22	0.221476
	57	22	0.217893
	58	22	0.215572
	59	22	0.217102
	60	22	0.21712
	61	22	0.218353
	62	22	0.230892
	63	22	0.230132
	64	22	0.236105
	65	22	0.228674
	66	22	0.233162
	67	22	0.230069
	68	22	0.225794
	69	22	0.228154
	70	22	0.228812
	71	22	0.22955
	72	22	0.21894
	73	22	0.206232
	74	22	0.195055
	75	22	0.188869
	76	22	0.187016
	77	22	0.184202
	78	22	0.184387
	79	22	0.186656
	80	22	0.187386
	81	22	0.183553
	82	22	0.173106
	83	22	0.163975
	84	22	0.153189
[truncated: 6,286 more rows]

## Sheet: Figure 4c
Figure 4c
		evolution time: 0.429 ms	evolution time: 0.624 ms
	tomography time (us)	density (blue) (a.u.)	density (red) (a.u.)
	0	0.274393	0.138339
	8	0.250262	0.1496
	16	0.250182	0.156169
	24	0.217586	0.173043
	32	0.192857	0.185079
	40	0.190319	0.217772
	48	0.199507	0.24583
	56	0.21741	0.277399
	64	0.225453	0.320986
	72	0.262032	0.311072
	80	0.300514	0.311814
	88	0.31266	0.317511
	96	0.322748	0.295319
	104	0.3543	0.273993
	112	0.354013	0.24668
	120	0.354399	0.212059
	128	0.328967	0.194022
	136	0.322384	0.176805
	144	0.293187	0.171588
	152	0.285903	0.161936
	160	0.236035	0.165741
	168	0.22255	0.184912
	176	0.22419	0.209705
	184	0.211281	0.243696
	192	0.200125	0.251159
	200	0.208182	0.271586
	208	0.241014	0.267504
	216	0.262236	0.28707
	224	0.255939	0.306615
	232	0.278971	0.281968
	240	0.30805	0.265622
	248	0.326548	0.260103

## Sheet: Figure 5a
Figure 5a
		center (k_x=0) 1.BZ	37		corner 1.BZ (k_x)	53.1658	20.8342	4.66838	20.8342	53.1658	69.3316
		center (k_y=0) 1.BZ	37		corner 1.BZ (k_y)	65	65	37	9	9	37
		lattice vector length	56
	panel i				panel ii				panel iii				panel iv				panel v
	k_x (pixel)	k_y (pixel)	phase (rad)		k_x (pixel)	k_y (pixel)	phase (rad)		k_x (pixel)	k_y (pixel)	phase (rad)		k_x (pixel)	k_y (pixel)	phase (rad)		k_x (pixel)	k_y (pixel)	phase (rad)
	1	1	-0.720038		1	1	-2.12944		1	1	-0.665377		1	1	1.47518		1	1	1.42807
	2	1	-0.65067		2	1	-2.10625		2	1	-0.600072		2	1	1.57454		2	1	1.5816
	3	1	-0.601583		3	1	-2.03072		3	1	-0.548234		3	1	1.64094		3	1	1.75274
	4	1	-0.501625		4	1	-2.01626		4	1	2.3392		4	1	1.71312		4	1	1.95666
	5	1	-0.435877		5	1	-1.92169		5	1	2.52219		5	1	1.74657		5	1	2.21398
	6	1	-0.366103		6	1	-1.88081		6	1	2.61105		6	1	1.76647		6	1	2.37172
	7	1	-0.283956		7	1	-1.84271		7	1	2.68412		7	1	1.81049		7	1	2.55626
	8	1	-0.19371		8	1	-1.82328		8	1	2.70162		8	1	1.82604		8	1	2.6511
	9	1	-0.128778		9	1	-1.7835		9	1	2.77981		9	1	1.83519		9	1	2.65951
	10	1	-0.0918859		10	1	-1.75896		10	1	2.80112		10	1	1.81464		10	1	2.60219
	11	1	-0.0565636		11	1	-1.73649		11	1	2.90047		11	1	1.77691		11	1	2.51446
	12	1	0.0335483		12	1	-1.72961		12	1	2.95838		12	1	1.70265		12	1	2.57833
	13	1	0.11156		13	1	-1.69783		13	1	3.03257		13	1	1.61756		13	1	2.52901
	14	1	0.113654		14	1	-1.71053		14	1	3.00302		14	1	1.568		14	1	2.48204
	15	1	0.122147		15	1	-1.69581		15	1	2.99119		15	1	1.5685		15	1	2.29165
	16	1	0.159557		16	1	-1.69399		16	1	2.99078		16	1	1.53812		16	1	2.20775
	17	1	0.19232		17	1	-1.70168		17	1	3.04322		17	1	1.52023		17	1	2.16315
	18	1	0.231555		18	1	-1.70457		18	1	3.05023		18	1	1.5262		18	1	2.04841
	19	1	0.265279		19	1	-1.7098		19	1	3.02716		19	1	1.55504		19	1	1.91276
	20	1	0.263832		20	1	-1.67112		20	1	2.99746		20	1	1.58527		20	1	1.75258
	21	1	0.253508		21	1	-1.65715		21	1	2.95828		21	1	1.57953		21	1	1.59838
	22	1	0.255545		22	1	-1.64305		22	1	2.97632		22	1	1.56031		22	1	1.41784
	23	1	0.288839		23	1	-1.60077		23	1	2.99222		23	1	1.51796		23	1	1.2935
	24	1	0.297061		24	1	-1.57936		24	1	2.97801		24	1	1.44443		24	1	1.24749
	25	1	0.313289		25	1	-1.55023		25	1	2.93117		25	1	1.42739		25	1	1.28357
	26	1	0.34704		26	1	-1.56577		26	1	2.89644		26	1	1.43286		26	1	1.24536
	27	1	0.44533		27	1	-1.53648		27	1	2.93079		27	1	1.45934		27	1	1.28982
	28	1	0.480821		28	1	-1.51722		28	1	2.97308		28	1	1.463		28	1	1.34915
	29	1	0.561343		29	1	-1.48327		29	1	3.00672		29	1	1.46765		29	1	1.48343
	30	1	0.559854		30	1	-1.47556		30	1	3.03151		30	1	1.51913		30	1	1.52935
	31	1	0.699212		31	1	-1.45741		31	1	3.07841		31	1	1.58951		31	1	1.58599
	32	1	0.841016		32	1	-1.41767		32	1	-3.12663		32	1	1.74198		32	1	1.63157
	33	1	1.03889		33	1	-1.34911		33	1	-2.99291		33	1	1.85657		33	1	1.6787
	34	1	1.1343		34	1	-1.27329		34	1	-2.84152		34	1	1.9519		34	1	1.76198
	35	1	1.24652		35	1	-1.18306		35	1	-2.5959		35	1	2.0499		35	1	1.91334
	36	1	1.30161		36	1	-1.03654		36	1	-2.40556		36	1	2.18768		36	1	2.07699
	37	1	1.47365		37	1	-0.894372		37	1	-2.09246		37	1	2.3661		37	1	2.2219
	38	1	1.62534		38	1	-0.729686		38	1	-1.8168		38	1	2.49188		38	1	2.39123
	39	1	1.79901		39	1	-0.610521		39	1	-1.63745		39	1	2.64418		39	1	2.54975
	40	1	1.87683		40	1	-0.466243		40	1	-1.48265		40	1	2.79264		40	1	2.66341
	41	1	1.98266		41	1	-0.288287		41	1	-1.37113		41	1	2.97749		41	1	2.70726
	42	1	2.14506		42	1	-0.14717		42	1	-1.28943		42	1	3.13463		42	1	2.89434
	43	1	2.29202		43	1	0.0180695		43	1	-1.24179		43	1	-3.02065		43	1	3.06663
	44	1	2.40394		44	1	0.117964		44	1	-1.15943		44	1	-2.86568		44	1	-3.02674
	45	1	2.54419		45	1	0.263131		45	1	-1.06354		45	1	-2.71933		45	1	-2.90231
	46	1	2.63379		46	1	0.399569		46	1	-0.929072		46	1	-2.55196		46	1	-2.73701
	47	1	2.75827		47	1	0.56485		47	1	-0.834476		47	1	-2.3986		47	1	-2.62081
	48	1	2.86186		48	1	0.720204		48	1	-0.743608		48	1	-2.26885		48	1	-2.44697
	49	1	2.982		49	1	0.884769		49	1	-0.662528		49	1	-2.11127		49	1	-2.34351
	50	1	3.05549		50	1	1.02213		50	1	-0.528237		50	1	-1.99416		50	1	-2.19675
	51	1	3.12165		51	1	1.15255		51	1	-0.410115		51	1	-1.84832		51	1	-2.08544
	52	1	-3.10622		52	1	1.23916		52	1	-0.286008		52	1	-1.77198		52	1	-1.9644
	53	1	-3.01037		53	1	1.3156		53	1	-0.182319		53	1	-1.71793		53	1	-1.86931
	54	1	-2.93224		54	1	1.42497		54	1	-0.0946318		54	1	-1.66469		54	1	-1.77424
	55	1	-2.84374		55	1	1.54202		55	1	-0.00455006		55	1	-1.52535		55	1	-1.55879
	56	1	-2.75939		56	1	1.65391		56	1	0.0844347		56	1	-1.40339		56	1	-1.31478
	57	1	-2.64958		57	1	1.71143		57	1	0.178544		57	1	-1.25932		57	1	-1.12467
	58	1	-2.58801		58	1	1.79349		58	1	0.248149		58	1	-1.15008		58	1	-0.95867
	59	1	-2.52039		59	1	1.86132		59	1	0.301689		59	1	-0.995883		59	1	-0.740385
	60	1	-2.4624		60	1	1.94796		60	1	0.384815		60	1	-0.884416		60	1	-0.54088
	61	1	-2.38882		61	1	1.99303		61	1	0.488834		61	1	-0.751357		61	1	-0.387281
	62	1	-2.30543		62	1	2.08129		62	1	0.573547		62	1	-0.669155		62	1	0.00571728
	63	1	-2.30033		63	1	2.2065		63	1	0.623797		63	1	-0.560925		63	1	0.483029
	64	1	-2.34724		64	1	2.31578		64	1	0.643591		64	1	-0.521752		64	1	0.707618
	65	1	-2.3674		65	1	2.39771		65	1	0.685243		65	1	-0.420791		65	1	0.868391
	66	1	-2.32778		66	1	2.42544		66	1	0.70221		66	1	-0.332176		66	1	0.908181
	67	1	-2.22998		67	1	2.47677		67	1	0.76559		67	1	-0.224382		67	1	1.01296
	68	1	-2.24398		68	1	2.54884		68	1	0.807429		68	1	-0.212344		68	1	1.10069
	69	1	-2.25059		69	1	2.60272		69	1	0.824888		69	1	-0.390229		69	1	1.20101
	70	1	-2.40126		70	1	2.6475		70	1	0.802108		70	1	-0.671054		70	1	1.28815
	71	1	-2.37025		71	1	2.65106		71	1	0.796803		71	1	2.64937		71	1	2.43646
	72	1	-2.38709		72	1	2.67051		72	1	0.80997		72	1	2.72449		72	1	2.54415
	73	1	-2.2829		73	1	2.67645		73	1	0.813169		73	1	2.84724		73	1	2.70536
	1	2	-0.641916		1	2	-2.16135		1	2	-0.74687		1	2	1.40116		1	2	1.17028
	2	2	-0.643607		2	2	-2.12273		2	2	-0.673913		2	2	1.54138		2	2	1.33477
	3	2	-0.577838		3	2	-2.05261		3	2	-0.587363		3	2	1.60759		3	2	1.53998
	4	2	-0.507093		4	2	-2.01465		4	2	-0.503689		4	2	1.65114		4	2	1.86035
	5	2	-0.462272		5	2	-1.94808		5	2	2.28472		5	2	1.67978		5	2	3.09759
	6	2	-0.381199		6	2	-1.91199		6	2	2.4188		6	2	1.67218		6	2	2.6874
	7	2	-0.291715		7	2	-1.89238		7	2	2.47196		7	2	1.69693		7	2	2.98857
	8	2	-0.206157		8	2	-1.89106		8	2	2.50181		8	2	1.68336		8	2	-3.12852
	9	2	-0.15504		9	2	-1.8502		9	2	2.57053		9	2	1.68446		9	2	-3.13311
	10	2	-0.112318		10	2	-1.83562		10	2	2.60195		10	2	1.64262		10	2	3.13545
	11	2	-0.0539013		11	2	-1.80301		11	2	2.72293		11	2	1.59639		11	2	2.95717
	12	2	0.0223527		12	2	-1.81688		12	2	2.79778		12	2	1.49398		12	2	2.87643
	13	2	0.0835367		13	2	-1.78482		13	2	2.87024		13	2	1.40978		13	2	2.73824
	14	2	0.0629829		14	2	-1.80038		14	2	2.87138		14	2	1.34512		14	2	2.67828
	15	2	0.0365218		15	2	-1.79383		15	2	2.85824		15	2	1.37122		15	2	2.39037
	16	2	0.0504989		16	2	-1.78199		16	2	2.85591		16	2	1.36238		16	2	2.22695
	17	2	0.0635583		17	2	-1.786		17	2	2.86756		17	2	1.38372		17	2	2.06077
	18	2	0.11926		18	2	-1.77664		18	2	2.88217		18	2	1.37		18	2	1.90543
	19	2	0.139066		19	2	-1.7745		19	2	2.87923		19	2	1.3828		19	2	1.68837
	20	2	0.135181		20	2	-1.7352		20	2	2.85736		20	2	1.4258		20	2	1.46647
	21	2	0.0956885		21	2	-1.72048		21	2	2.81357		21	2	1.43665		21	2	1.31308
	22	2	0.111187		22	2	-1.7219		22	2	2.80124		22	2	1.4113		22	2	1.15764
	23	2	0.138249		23	2	-1.69975		23	2	2.8022		23	2	1.35751		23	2	1.02302
	24	2	0.177361		24	2	-1.68449		24	2	2.76825		24	2	1.29791		24	2	0.993377
	25	2	0.161508		25	2	-1.66666		25	2	2.72426		25	2	1.29372		25	2	1.04113
	26	2	0.202975		26	2	-1.68339		26	2	2.69772		26	2	1.28434		26	2	1.03876
	27	2	0.295291		27	2	-1.66101		27	2	2.74865		27	2	1.30993		27	2	1.11779
	28	2	0.374826		28	2	-1.64722		28	2	2.77371		28	2	1.31843		28	2	1.18216
	29	2	0.466953		29	2	-1.62118		29	2	2.80974		29	2	1.33479		29	2	1.32212
	30	2	0.453751		30	2	-1.61845		30	2	2.83389		30	2	1.38293		30	2	1.39352
	31	2	0.573429		31	2	-1.5841		31	2	2.91437		31	2	1.45769		31	2	1.47637
	32	2	0.73244		32	2	-1.52464		32	2	2.97643		32	2	1.61388		32	2	1.54474
	33	2	0.957668		33	2	-1.45967		33	2	3.11114		33	2	1.72514		33	2	1.62611
	34	2	1.13064		34	2	-1.37615		34	2	-3.01471		34	2	1.85612		34	2	1.7541
	35	2	1.25711		35	2	-1.2935		35	2	-2.60326		35	2	1.98141		35	2	1.92942
	36	2	1.34247		36	2	-1.0925		36	2	-2.27993		36	2	2.17812		36	2	2.08777
	37	2	1.56879		37	2	-0.959073		37	2	-1.92246		37	2	2.34873		37	2	2.23759
	38	2	1.72749		38	2	-0.750303		38	2	-1.64191		38	2	2.53772		38	2	2.42374
	39	2	1.91924		39	2	-0.622791		39	2	-1.49686		39	2	2.70374		39	2	2.58856
	40	2	1.96744		40	2	-0.444155		40	2	-1.35045		40	2	2.89441		40	2	2.74325
	41	2	2.12275		41	2	-0.25392		41	2	-1.28144		41	2	3.07253		41	2	2.85739
	42	2	2.29619		42	2	-0.0965603		42	2	-1.22609		42	2	-3.04545		42	2	3.04281
	43	2	2.44877		43	2	0.108175		43	2	-1.1534		43	2	-2.8982		43	2	-3.08636
	44	2	2.54329		44	2	0.228696		44	2	-1.04765		44	2	-2.74732		44	2	-2.90016
	45	2	2.69379		45	2	0.397679		45	2	-0.939952		45	2	-2.60414		45	2	-2.79312
	46	2	2.77753		46	2	0.525224		46	2	-0.81843		46	2	-2.44893		46	2	-2.65351
	47	2	2.89263		47	2	0.712235		47	2	-0.737236		47	2	-2.31472		47	2	-2.56339
	48	2	2.97807		48	2	0.860067		48	2	-0.669652		48	2	-2.20744		48	2	-2.4104
	49	2	3.09338		49	2	1.03651		49	2	-0.605483		49	2	-2.06708		49	2	-2.31601
	50	2	-3.09642		50	2	1.1666		50	2	-0.483273		50	2	-1.96884		50	2	-2.17284
	51	2	-3.02251		51	2	1.27509		51	2	-0.368463		51	2	-1.86391		51	2	-2.10828
	52	2	-2.95989		52	2	1.31825		52	2	-0.260241		52	2	-1.78287		52	2	-2.03872
	53	2	-2.89325		53	2	1.37849		53	2	-0.172495		53	2	-1.73593		53	2	-1.99836
	54	2	-2.83655		54	2	1.4715		54	2	-0.106563		54	2	-1.68693		54	2	-1.95555
	55	2	-2.78589		55	2	1.57957		55	2	-0.0467196		55	2	-1.61572		55	2	-1.9059
	56	2	-2.70993		56	2	1.6611		56	2	0.0145678		56	2	-1.48692		56	2	-1.76763
	57	2	-2.58267		57	2	1.73539		57	2	0.116882		57	2	-1.34439		57	2	-1.62871
	58	2	-2.52401		58	2	1.78296		58	2	0.187668		58	2	-1.22118		58	2	-1.35153
	59	2	-2.47761		59	2	1.84383		59	2	0.225337		59	2	-1.08394		59	2	-0.909596
	60	2	-2.49651		60	2	1.91664		60	2	0.266582		60	2	-0.967742		60	2	-0.593868
	61	2	-2.45719		61	2	1.98202		61	2	0.312761		61	2	-0.83644		61	2	-0.21457
	62	2	-2.42351		62	2	2.05147		62	2	0.375245		62	2	-0.729085		62	2	0.43122
	63	2	-2.3966		63	2	2.14241		63	2	0.42936		63	2	-0.632516		63	2	1.0253
	64	2	-2.42804		64	2	2.21707		64	2	0.455101		64	2	-0.577453		64	2	1.14627
	65	2	-2.42365		65	2	2.2915		65	2	0.441108		65	2	-0.487835		65	2	1.22742
	66	2	-2.4204		66	2	2.32572		66	2	0.392489		66	2	-0.370976		66	2	1.2838
	67	2	-2.35815		67	2	2.37734		67	2	0.457261		67	2	-0.245869		67	2	1.35896
	68	2	-2.34601		68	2	2.42339		68	2	0.536228		68	2	-0.245443		68	2	1.46863
	69	2	-2.32868		69	2	2.45986		69	2	0.569618		69	2	-0.588701		69	2	1.54349
	70	2	-2.44326		70	2	2.49893		70	2	0.492436		70	2	2.41018		70	2	1.67073
	71	2	-2.4581		71	2	2.52721		71	2	0.44249		71	2	2.5585		71	2	2.3789
	72	2	-2.46802		72	2	2.56322		72	2	0.460692		72	2	2.64529		72	2	2.51659
	73	2	-2.39262		73	2	2.56888		73	2	0.548383		73	2	2.77041		73	2	2.69377
	1	3	-0.674311		1	3	-2.17883		1	3	-0.783454		1	3	1.27896		1	3	2.75434
	2	3	-0.685271		2	3	-2.14479		2	3	-0.735054		2	3	1.36259		2	3	2.83107
	3	3	-0.614416		3	3	-2.08886		3	3	-0.676665		3	3	1.44214		3	3	2.90482
	4	3	-0.536066		4	3	-2.06894		4	3	-0.641595		4	3	1.49678		4	3	2.99994
	5	3	-0.5069		5	3	-2.00313		5	3	-0.473197		5	3	1.50363		5	3	3.13357
	6	3	-0.427203		6	3	-1.94447		6	3	1.99112		6	3	1.47437		6	3	-3.06233
	7	3	-0.363274		7	3	-1.91683		7	3	2.19309		7	3	1.52821		7	3	-2.30561
	8	3	-0.278731		8	3	-1.92353		8	3	2.2976		8	3	1.50686		8	3	-2.23944
	9	3	-0.238472		9	3	-1.91469		9	3	2.32525		9	3	1.48743		9	3	-2.3949
	10	3	-0.189857		10	3	-1.90373		10	3	2.37599		10	3	1.3269		10	3	-2.43005
	11	3	-0.130311		11	3	-1.86341		11	3	2.48944		11	3	1.34108		11	3	-2.60243
	12	3	-0.0760468		12	3	-1.86349		12	3	2.57882		12	3	1.16659		12	3	-2.57068
	13	3	-0.0106298		13	3	-1.82663		13	3	2.6453		13	3	1.12649		13	3	-2.67354
	14	3	-0.0361741		14	3	-1.83664		14	3	2.705		14	3	1.07699		14	3	-2.72661
	15	3	-0.0628293		15	3	-1.8393		15	3	2.71596		15	3	1.19178		15	3	-3.06703
	16	3	-0.0822147		16	3	-1.83689		16	3	2.69772		16	3	1.22698		16	3	2.93649
	17	3	-0.0608555		17	3	-1.82301		17	3	2.66646		17	3	1.2875		17	3	2.51279
	18	3	-0.00984911		18	3	-1.80349		18	3	2.6665		18	3	1.2626		18	3	2.24686
	19	3	0.0212889		19	3	-1.79922		19	3	2.67889		19	3	1.25579		19	3	1.40038
	20	3	0.0393678		20	3	-1.79674		20	3	2.6673		20	3	1.28678		20	3	1.01196
	21	3	-0.00231266		21	3	-1.8016		21	3	2.6328		21	3	1.27453		21	3	0.930085
	22	3	-0.00440909		22	3	-1.8148		22	3	2.60794		22	3	1.22548		22	3	0.872102
	23	3	-0.0183884		23	3	-1.81535		23	3	2.58018		23	3	1.13875		23	3	0.73064
	24	3	0.0397653		24	3	-1.81513		24	3	2.5661		24	3	1.10852		24	3	0.700379
	25	3	-0.00483196		25	3	-1.82356		25	3	2.54183		25	3	1.11589		25	3	0.768225
	26	3	0.0170642		26	3	-1.81571		26	3	2.5381		26	3	1.11359		26	3	0.826797
	27	3	0.0642468		27	3	-1.79348		27	3	2.55445		27	3	1.13246		27	3	0.958332
	28	3	0.190844		28	3	-1.75541		28	3	2.58125		28	3	1.14569		28	3	1.02545
	29	3	0.317124		29	3	-1.7535		29	3	2.61647		29	3	1.17301		29	3	1.16542
	30	3	0.308392		30	3	-1.73847		30	3	2.67617		30	3	1.21134		30	3	1.24514
	31	3	0.410797		31	3	-1.69805		31	3	2.75086		31	3	1.30597		31	3	1.35992
	32	3	0.557068		32	3	-1.6402		32	3	2.85645		32	3	1.45287		32	3	1.44518
	33	3	0.762865		33	3	-1.55666		33	3	2.97859		33	3	1.56111		33	3	1.57265
	34	3	0.975641		34	3	-1.47609		34	3	3.12508		34	3	1.73328		34	3	1.75338
	35	3	1.16405		35	3	-1.39019		35	3	-2.75043		35	3	1.91622		35	3	1.96878
	36	3	1.34735		36	3	-1.19172		36	3	-2.21145		36	3	2.18136		36	3	2.13623
	37	3	1.63822		37	3	-1.06633		37	3	-1.7384		37	3	2.35026		37	3	2.30681
	38	3	1.82959		38	3	-0.833725		38	3	-1.43659		38	3	2.60106		38	3	2.50872
	39	3	2.04774		39	3	-0.686298		39	3	-1.37503		39	3	2.80913		39	3	2.70063
	40	3	2.16637		40	3	-0.417158		40	3	-1.18757		40	3	3.01667		40	3	2.89662
	41	3	2.36936		41	3	-0.136589		41	3	-1.13355		41	3	-3.09803		41	3	3.05348
	42	3	2.5556		42	3	0.0903896		42	3	-1.02951		42	3	-2.94299		42	3	-3.06403
	43	3	2.65591		43	3	0.264209		43	3	-0.953987		43	3	-2.78516		43	3	-2.94579
	44	3	2.73703		44	3	0.371738		44	3	-0.860674		44	3	-2.64816		44	3	-2.78357
	45	3	2.82906		45	3	0.527416		45	3	-0.787647		45	3	-2.51597		45	3	-2.68771
	46	3	2.90536		46	3	0.684563		46	3	-0.707174		46	3	-2.37994		46	3	-2.55856
	47	3	3.00419		47	3	0.842542		47	3	-0.632875		47	3	-2.27379		47	3	-2.45993
	48	3	3.09325		48	3	0.952529		48	3	-0.5938		48	3	-2.17247		48	3	-2.3586
	49	3	-3.06983		49	3	1.08809		49	3	-0.538473		49	3	-2.05968		49	3	-2.29651
	50	3	-2.98644		50	3	1.23091		50	3	-0.445368		50	3	-1.95687		50	3	-2.20408
	51	3	-2.9483		51	3	1.33522		51	3	-0.347645		51	3	-1.89744		51	3	-2.17163
	52	3	-2.89707		52	3	1.37998		52	3	-0.281982		52	3	-1.83225		52	3	-2.14652
	53	3	-2.84007		53	3	1.44354		53	3	-0.207403		53	3	-1.79353		53	3	-2.19325
	54	3	-2.77152		54	3	1.51089		54	3	-0.141984		54	3	-1.74657		54	3	-2.22706
	55	3	-2.74208		55	3	1.6046		55	3	-0.0865762		55	3	-1.74873		55	3	-2.36591
	56	3	-2.69583		56	3	1.65151		56	3	-0.0453477		56	3	-1.66567		56	3	-2.47894
	57	3	-2.59706		57	3	1.71459		57	3	0.0210628		57	3	-1.54534		57	3	-2.7099
	58	3	-2.54372		58	3	1.72723		58	3	0.0891792		58	3	-1.42789		58	3	-2.90985
	59	3	-2.49351		59	3	1.79828		59	3	0.1121		59	3	-1.30583		59	3	3.03109
	60	3	-2.50094		60	3	1.87878		60	3	0.152595		60	3	-1.15558		60	3	2.40738
	61	3	-2.47799		61	3	1.94553		61	3	0.147657		61	3	-1.0361		61	3	1.51313
	62	3	-2.50368		62	3	2.00672		62	3	0.188889		62	3	-0.936597		62	3	1.67889
	63	3	-2.52052		63	3	2.06622		63	3	0.190827		63	3	-0.818446		63	3	1.72197
	64	3	-2.54388		64	3	2.12551		64	3	0.216612		64	3	-0.662316		64	3	1.6295
	65	3	-2.49019		65	3	2.15258		65	3	0.189253		65	3	-0.499697		65	3	1.61915
	66	3	-2.45106		66	3	2.18547		66	3	0.0877463		66	3	-0.422197		66	3	1.63775
	67	3	-2.42423		67	3	2.24512		67	3	0.109997		67	3	-0.380449		67	3	1.7597
	68	3	-2.44831		68	3	2.32046		68	3	0.150744		68	3	2.00407		68	3	1.87288
	69	3	-2.46273		69	3	2.35536		69	3	0.264615		69	3	2.15259		69	3	1.90045
	70	3	-2.55413		70	3	2.37919		70	3	0.217024		70	3	2.30064		70	3	1.96067
	71	3	-2.56723		71	3	2.37606		71	3	0.207945		71	3	2.45867		71	3	2.31869
	72	3	-2.57315		72	3	2.41177		72	3	0.167336		72	3	2.58528		72	3	2.47069
	73	3	-2.50213		73	3	2.41491		73	3	0.254787		73	3	2.71951		73	3	2.64603
	1	4	-0.657109		1	4	-2.28192		1	4	-0.837871		1	4	1.04811		1	4	2.80222
	2	4	-0.65959		2	4	-2.22714		2	4	-0.807916		2	4	1.07474		2	4	2.89727
	3	4	-0.577913		3	4	-2.14592		3	4	-0.760918		3	4	1.20946		3	4	2.96457
	4	4	-0.523573		4	4	-2.11352		4	4	-0.709647		4	4	1.3095		4	4	3.04102
	5	4	-0.519297		5	4	-2.03661		5	4	-0.591979		5	4	1.34339		5	4	-3.12908
	6	4	-0.466147		6	4	-1.99121		6	4	-0.449301		6	4	1.2571		6	4	-3.03258
	7	4	-0.430749		7	4	-1.9514		7	4	-0.267062		7	4	1.27039		7	4	-2.88011
	8	4	-0.370385		8	4	-1.95918		8	4	-0.069196		8	4	1.22018		8	4	-1.80188
	9	4	-0.358478		9	4	-1.95533		9	4	1.57967		9	4	1.17261		9	4	-1.91441
	10	4	-0.30988		10	4	-1.94322		10	4	1.99771		10	4	0.630159		10	4	-1.97141
	11	4	-0.237771		11	4	-1.90294		11	4	2.18023		11	4	0.645459		11	4	-2.01068
	12	4	-0.204302		12	4	-1.88947		12	4	2.275		12	4	0.564927		12	4	-1.95018
	13	4	-0.160669		13	4	-1.86612		13	4	2.38286		13	4	0.64845		13	4	-1.92568
	14	4	-0.159282		14	4	-1.89181		14	4	2.51574		14	4	0.727847		14	4	-1.97408
	15	4	-0.121501		15	4	-1.89881		15	4	2.55338		15	4	0.942425		15	4	-2.00815
	16	4	-0.136379		16	4	-1.91826		16	4	2.53314		16	4	1.07804		16	4	-2.09739
	17	4	-0.143158		17	4	-1.89735		17	4	2.45951		17	4	1.14843		17	4	-1.96444
	18	4	-0.132356		18	4	-1.87591		18	4	2.45361		18	4	1.08444		18	4	-1.11255
	19	4	-0.113304		19	4	-1.87304		19	4	2.45195		19	4	1.06111		19	4	0.306712
	20	4	-0.0875838		20	4	-1.8956		20	4	2.45447		20	4	1.06931		20	4	2.53059
	21	4	-0.107425		21	4	-1.91347		21	4	2.41538		21	4	1.05881		21	4	0.323374
	22	4	-0.134839		22	4	-1.92982		22	4	2.37022		22	4	0.97204		22	4	0.348776
	23	4	-0.165861		23	4	-1.92049		23	4	2.33476		23	4	0.873623		23	4	0.305001
	24	4	-0.128014		24	4	-1.92428		24	4	2.33572		24	4	0.871791		24	4	0.393218
	25	4	-0.16586		25	4	-1.92439		25	4	2.36873		25	4	0.928095		25	4	0.549977
	26	4	-0.152319		26	4	-1.92445		26	4	2.3744		26	4	0.960054		26	4	0.71914
	27	4	-0.133362		27	4	-1.91031		27	4	2.38325		27	4	0.993922		27	4	0.878809
	28	4	0.00668474		28	4	-1.87439		28	4	2.38793		28	4	1.02143		28	4	0.930204
	29	4	0.134045		29	4	-1.86819		29	4	2.42057		29	4	1.05175		29	4	1.05432
	30	4	0.122093		30	4	-1.85098		30	4	2.48187		30	4	1.09841		30	4	1.13203
	31	4	0.171505		31	4	-1.81717		31	4	2.54255		31	4	1.16752		31	4	1.26503
	32	4	0.21884		32	4	-1.78684		32	4	2.664		32	4	1.2797		32	4	1.35731
	33	4	0.427076		33	4	-1.7001		33	4	2.7702		33	4	1.39225		33	4	1.51748
	34	4	0.782617		34	4	-1.61084		34	4	2.93037		34	4	1.60594		34	4	1.73867
	35	4	1.25052		35	4	-1.47422		35	4	-2.95834		35	4	1.84599		35	4	1.94984
	36	4	1.55307		36	4	-1.30334		36	4	-1.8349		36	4	2.17205		36	4	2.15896
	37	4	1.97844		37	4	-1.16578		37	4	-1.20781		37	4	2.42413		37	4	2.35171
	38	4	2.13437		38	4	-0.95527		38	4	-0.93526		38	4	2.74138		38	4	2.58798
	39	4	2.25202		39	4	-0.723231		39	4	-0.943712		39	4	2.98917		39	4	2.813
	40	4	2.38956		40	4	-0.332656		40	4	-0.871271		40	4	-3.08724		40	4	3.05671
	41	4	2.57278		41	4	0.0324092		41	4	-0.880152		41	4	-2.92012		41	4	-3.02191
	42	4	2.73383		42	4	0.290233		42	4	-0.805122		42	4	-2.76723		42	4	-2.85361
	43	4	2.79937		43	4	0.428329		43	4	-0.763498		43	4	-2.62041		43	4	-2.77003
	44	4	2.87072		44	4	0.539659		44	4	-0.73291		44	4	-2.53145		44	4	-2.65756
	45	4	2.94605		45	4	0.714572		45	4	-0.685239		45	4	-2.42076		45	4	-2.59788
	46	4	3.04061		46	4	0.897788		46	4	-0.622657		46	4	-2.33348		46	4	-2.4983
	47	4	3.11685		47	4	1.02069		47	4	-0.567248		47	4	-2.22778		47	4	-2.42702
	48	4	-3.11489		48	4	1.08071		48	4	-0.541764		48	4	-2.15089		48	4	-2.38487
	49	4	-3.01642		49	4	1.17777		49	4	-0.50673		49	4	-2.06729		49	4	-2.34951
	50	4	-2.92582		50	4	1.30234		50	4	-0.424417		50	4	-1.99833		50	4	-2.30317
	51	4	-2.87235		51	4	1.37497		51	4	-0.340539		51	4	-1.97118		51	4	-2.28873
	52	4	-2.8495		52	4	1.40455		52	4	-0.287329		52	4	-1.93331		52	4	-2.30781
	53	4	-2.80657		53	4	1.47532		53	4	-0.239135		53	4	-1.91481		53	4	-2.4131
	54	4	-2.75311		54	4	1.53069		54	4	-0.185409		54	4	-1.88704		54	4	-2.43557
	55	4	-2.72615		55	4	1.58865		55	4	-0.136736		55	4	-1.92564		55	4	-2.79967
	56	4	-2.69613		56	4	1.61895		56	4	-0.107657		56	4	-1.88009		56	4	3.02313
	57	4	-2.62245		57	4	1.6786		57	4	-0.0884588		57	4	-1.8616		57	4	2.59419
	58	4	-2.58411		58	4	1.71442		58	4	-0.0428916		58	4	-1.8058		58	4	2.23398
	59	4	-2.52695		59	4	1.77054		59	4	-0.0279245		59	4	-1.8205		59	4	1.699
	60	4	-2.49916		60	4	1.83277		60	4	-0.00989743		60	4	-1.65333		60	4	1.37015
	61	4	-2.4917		61	4	1.89301		61	4	-0.0430378		61	4	-1.58923		61	4	2.34084
	62	4	-2.54785		62	4	1.94108		62	4	-0.0458635		62	4	-1.52708		62	4	2.14614
	63	4	-2.57718		63	4	1.96255		63	4	-0.0993653		63	4	3.01299		63	4	2.02478
	64	4	-2.54026		64	4	2.00715		64	4	-0.126369		64	4	1.91176		64	4	1.94484
	65	4	-2.47551		65	4	2.02699		65	4	-0.181156		65	4	1.55643		65	4	1.95601
	66	4	-2.46054		66	4	2.08833		66	4	-0.253547		66	4	1.66399		66	4	1.94691
	67	4	-2.48043		67	4	2.11739		67	4	-0.208381		67	4	1.79184		67	4	2.00083
	68	4	-2.52318		68	4	2.18258		68	4	-0.161238		68	4	1.9022		68	4	2.07157
	69	4	-2.54097		69	4	2.22321		69	4	-0.0104274		69	4	2.0301		69	4	2.13409
	70	4	-2.60936		70	4	2.25981		70	4	-0.0608512		70	4	2.18926		70	4	2.24692
	71	4	-2.63774		71	4	2.24802		71	4	-0.0367338		71	4	2.35376		71	4	2.33827
	72	4	-2.65472		72	4	2.27192		72	4	-0.0757051		72	4	2.52467		72	4	2.40247
	73	4	-2.64326		73	4	2.29772		73	4	0.049498		73	4	2.6647		73	4	2.57787
	1	5	-0.729602		1	5	-2.32932		1	5	-0.795399		1	5	2.91279		1	5	2.8299
	2	5	-0.661478		2	5	-2.30546		2	5	-0.772915		2	5	2.99092		2	5	2.92299
	3	5	-0.599662		3	5	-2.24295		3	5	-0.756237		3	5	3.06652		3	5	2.99727
	4	5	-0.53376		4	5	-2.20775		4	5	-0.741496		4	5	3.11334		4	5	3.07215
	5	5	-0.546018		5	5	-2.10041		5	5	-0.707236		5	5	-3.10333		5	5	-3.12332
	6	5	-0.519212		6	5	-2.05827		6	5	-0.583584		6	5	-3.01425		6	5	-3.03597
	7	5	-0.514572		7	5	-2.01357		7	5	-0.419465		7	5	-2.9285		7	5	-1.76135
	8	5	-0.471269		8	5	-2.01619		8	5	-0.270763		8	5	-2.80575		8	5	-1.73593
	9	5	-0.476344		9	5	-2.00114		9	5	-0.0347021		9	5	-2.67824		9	5	-1.76547
	10	5	-0.443266		10	5	-1.97326		10	5	0.338607		10	5	-2.51113		10	5	-1.78927
	11	5	-0.382056		11	5	-1.94682		11	5	1.32394		11	5	-2.40446		11	5	-1.79302
	12	5	-0.342129		12	5	-1.9183		12	5	1.79452		12	5	-2.28353		12	5	-1.80068
	13	5	-0.311632		13	5	-1.92268		13	5	2.02269		13	5	-2.14183		13	5	-1.76998
	14	5	-0.289858		14	5	-1.95038		14	5	2.25272		14	5	-0.150194		14	5	-1.79461
	15	5	-0.227234		15	5	-1.95757		15	5	2.31139		15	5	0.464871		15	5	-1.77262
	16	5	-0.236089		16	5	-1.9752		16	5	2.30073		16	5	0.812869		16	5	-1.78411
	17	5	-0.235621		17	5	-1.96659		17	5	2.20846		17	5	0.949375		17	5	-1.67979
	18	5	-0.239484		18	5	-1.96904		18	5	2.21453		18	5	0.81585		18	5	-1.48542
	19	5	-0.223992		19	5	-1.97137		19	5	2.20118		19	5	0.765184		19	5	-1.06597
	20	5	-0.218667		20	5	-1.99199		20	5	2.22826		20	5	0.775335		20	5	-0.592645
	21	5	-0.232519		21	5	-2.01437		21	5	2.18836		21	5	0.80324		21	5	-0.0523464
	22	5	-0.266161		22	5	-2.02917		22	5	2.16579		22	5	0.710511		22	5	-0.329374
	23	5	-0.277024		23	5	-2.02152		23	5	2.13614		23	5	0.61628		23	5	-0.0886298
	24	5	-0.267499		24	5	-2.01755		24	5	2.16531		24	5	0.625676		24	5	0.1269
	25	5	-0.261859		25	5	-2.01539		25	5	2.22276		25	5	0.716259		25	5	0.3641
	26	5	-0.267521		26	5	-2.0159		26	5	2.22981		26	5	0.766257		26	5	0.594915
	27	5	-0.220596		27	5	-2.0086		27	5	2.22007		27	5	0.828546		27	5	0.744183
	28	5	-0.139828		28	5	-1.96969		28	5	2.2041		28	5	0.890617		28	5	0.825789
	29	5	-0.0438196		29	5	-1.94847		29	5	2.21842		29	5	0.945523		29	5	0.930515
	30	5	-0.120159		30	5	-1.9289		30	5	2.26822		30	5	0.970095		30	5	0.995666
	31	5	-0.117183		31	5	-1.90254		31	5	2.31439		31	5	1.03388		31	5	1.11521
	32	5	-0.146805		32	5	-1.89505		32	5	2.41849		32	5	1.15001		32	5	1.16848
	33	5	0.00482456		33	5	-1.81341		33	5	2.44335		33	5	1.30155		33	5	1.30066
	34	5	0.24487		34	5	-1.74395		34	5	2.51498		34	5	1.45826		34	5	1.52733
	35	5	1.13336		35	5	-1.58627		35	5	2.57599		35	5	1.69475		35	5	1.82624
	36	5	1.79695		36	5	-1.44145		36	5	0.434994		36	5	2.05306		36	5	2.17581
	37	5	2.25157		37	5	-1.2841		37	5	-0.266698		37	5	2.50036		37	5	2.48168
	38	5	2.36784		38	5	-1.11947		38	5	-0.392599		38	5	2.87566		38	5	2.79309
	39	5	2.50362		39	5	-0.827495		39	5	-0.559187		39	5	-3.09193		39	5	3.07791
	40	5	2.62308		40	5	-0.215776		40	5	-0.666735		40	5	-2.8866		40	5	-2.981
	41	5	2.75768		41	5	0.305601		41	5	-0.690274		41	5	-2.73016		41	5	-2.79487
	42	5	2.87076		42	5	0.555813		42	5	-0.675973		42	5	-2.61123		42	5	-2.67354
	43	5	2.93552		43	5	0.649979		43	5	-0.64966		43	5	-2.47847		43	5	-2.60532
	44	5	3.01137		44	5	0.772797		44	5	-0.646194		44	5	-2.42297		44	5	-2.55668
	45	5	3.06529		45	5	0.912733		45	5	-0.596435		45	5	-2.33066		45	5	-2.51565
	46	5	-3.12757		46	5	1.05581		46	5	-0.543973		46	5	-2.29291		46	5	-2.4571
	47	5	-3.07579		47	5	1.11146		47	5	-0.501932		47	5	-2.21189		47	5	-2.39618
	48	5	-3.04213		48	5	1.15579		48	5	-0.47576		48	5	-2.1648		48	5	-2.39096
	49	5	-2.98026		49	5	1.23916		49	5	-0.448015		49	5	-2.10932		49	5	-2.40359
	50	5	-2.90765		50	5	1.34269		50	5	-0.39373		50	5	-2.06216		50	5	-2.43551
	51	5	-2.85539		51	5	1.38512		51	5	-0.347284		51	5	-2.05706		51	5	-2.44906
	52	5	-2.83463		52	5	1.41326		52	5	-0.316771		52	5	-2.03138		52	5	-2.51734
	53	5	-2.80412		53	5	1.47252		53	5	-0.28949		53	5	-2.03128		53	5	-2.62431
	54	5	-2.75281		54	5	1.54959		54	5	-0.233616		54	5	-1.998		54	5	-2.77583
	55	5	-2.74279		55	5	1.58676		55	5	-0.20015		55	5	-2.07405		55	5	-2.951
	56	5	-2.72457		56	5	1.60078		56	5	-0.196908		56	5	-2.12353		56	5	-3.13673
	57	5	-2.69266		57	5	1.61815		57	5	-0.211003		57	5	-2.26883		57	5	2.89646
	58	5	-2.65887		58	5	1.64908		58	5	-0.189673		58	5	-2.37364		58	5	2.77199
	59	5	-2.60214		59	5	1.70536		59	5	-0.157299		59	5	-2.57198		59	5	2.60126
	60	5	-2.54005		60	5	1.74798		60	5	-0.201235		60	5	-2.72364		60	5	2.54601
	61	5	-2.51239		61	5	1.7986		61	5	-0.276962		61	5	-3.13791		61	5	2.40946
	62	5	-2.56501		62	5	1.82942		62	5	-0.332031		62	5	2.50964		62	5	2.30241
	63	5	-2.60137		63	5	1.8492		63	5	-0.449119		63	5	1.99234		63	5	2.19621
	64	5	-2.57618		64	5	1.89441		64	5	-0.503373		64	5	1.72383		64	5	2.13795
	65	5	-2.52263		65	5	1.91235		65	5	-0.621074		65	5	1.54289		65	5	2.15358
	66	5	-2.51684		66	5	1.9651		66	5	-0.649686		66	5	1.61142		66	5	2.11923
	67	5	-2.54541		67	5	1.98601		67	5	-0.566		67	5	1.7213		67	5	2.16572
	68	5	-2.60609		68	5	2.04844		68	5	-0.498743		68	5	1.84729		68	5	2.21526
	69	5	-2.63665		69	5	2.0924		69	5	-0.296113		69	5	1.97683		69	5	2.27425
	70	5	-2.71315		70	5	2.12142		70	5	-0.334058		70	5	2.11611		70	5	2.36942
	71	5	-2.72502		71	5	2.11831		71	5	-0.264697		71	5	2.26698		71	5	2.45428
	72	5	-2.73174		72	5	2.12648		72	5	-0.279701		72	5	2.43032		72	5	2.61008
	73	5	-2.70026		73	5	2.15694		73	5	-0.206883		73	5	2.57142		73	5	2.7887
	1	6	-0.695166		1	6	-2.38355		1	6	-0.766109		1	6	2.97786		1	6	2.86277
	2	6	-0.622025		2	6	-2.34778		2	6	-0.737918		2	6	3.04295		2	6	2.96366
	3	6	-0.573004		3	6	-2.29617		3	6	-0.723479		3	6	3.1		3	6	3.05322
	4	6	-0.533965		4	6	-2.25675		4	6	-0.713142		4	6	3.1305		4	6	3.13127
	5	6	-0.560335		5	6	-2.16476		5	6	-0.686934		5	6	-3.08681		5	6	-1.6702
	6	6	-0.588813		6	6	-2.15456		6	6	-0.642127		6	6	-2.98066		6	6	-1.72942
	7	6	-0.605166		7	6	-2.1261		7	6	-0.579012		7	6	-2.8832		7	6	-1.74585
	8	6	-0.59138		8	6	-2.11491		8	6	-0.492159		8	6	-2.77857		8	6	-1.77186
	9	6	-0.582916		9	6	-2.06891		9	6	-0.326643		9	6	-2.71481		9	6	-1.77226
	10	6	-0.566894		10	6	-2.03927		10	6	-0.0649453		10	6	-2.58687		10	6	-1.7677
	11	6	-0.51583		11	6	-2.0296		11	6	0.246573		11	6	-2.48286		11	6	-1.75859
	12	6	-0.457479		12	6	-2.01099		12	6	0.598757		12	6	-2.36948		12	6	-1.79481
	13	6	-0.417715		13	6	-2.01394		13	6	1.25419		13	6	-2.29816		13	6	-1.81163
	14	6	-0.37697		14	6	-2.04994		14	6	1.77708		14	6	-2.29947		14	6	-1.80252
	15	6	-0.323954		15	6	-2.06523		15	6	1.88576		15	6	-2.27803		15	6	-1.78032
	16	6	-0.320917		16	6	-2.08364		16	6	1.95315		16	6	-0.0446272		16	6	-1.77299
	17	6	-0.329585		17	6	-2.07248		17	6	1.93998		17	6	0.37736		17	6	-1.74952
	18	6	-0.329085		18	6	-2.09312		18	6	1.98301		18	6	0.283813		18	6	-1.68112
	19	6	-0.329738		19	6	-2.10799		19	6	1.97522		19	6	0.273624		19	6	-1.42756
	20	6	-0.339767		20	6	-2.12099		20	6	2.01099		20	6	0.309806		20	6	-1.2447
	21	6	-0.367709		21	6	-2.11522		21	6	1.97467		21	6	0.435609		21	6	-0.908041
	22	6	-0.389372		22	6	-2.11905		22	6	1.98547		22	6	0.408957		22	6	-0.730776
	23	6	-0.381223		23	6	-2.10659		23	6	1.97816		23	6	0.412371		23	6	-0.410235
	24	6	-0.375367		24	6	-2.10534		24	6	2.01173		24	6	0.448349		24	6	-0.104591
	25	6	-0.350129		25	6	-2.09589		25	6	2.05123		25	6	0.563999		25	6	0.193819
	26	6	-0.31265		26	6	-2.10255		26	6	2.07529		26	6	0.622806		26	6	0.449326
	27	6	-0.269269		27	6	-2.08142		27	6	2.06202		27	6	0.690978		27	6	0.553007
	28	6	-0.247622		28	6	-2.06314		28	6	2.03151		28	6	0.78068		28	6	0.643587
	29	6	-0.215477		29	6	-2.02913		29	6	1.991		29	6	0.823883		29	6	0.7318
	30	6	-0.302333		30	6	-2.04027		30	6	2.04264		30	6	0.845893		30	6	0.793304
	31	6	-0.323089		31	6	-2.02507		31	6	2.06312		31	6	0.873759		31	6	0.892788
	32	6	-0.439255		32	6	-2.02643		32	6	2.14175		32	6	0.986972		32	6	0.948131
	33	6	-0.323372		33	6	-1.95578		33	6	2.08644		33	6	1.13362		33	6	1.04818
	34	6	-0.332939		34	6	-1.87298		34	6	2.01571		34	6	1.23959		34	6	1.23064
	35	6	2.84174		35	6	-1.76271		35	6	1.73269		35	6	1.44389		35	6	1.44105
	36	6	2.5264		36	6	-1.61599		36	6	0.861681		36	6	1.81023		36	6	1.93641
	37	6	2.70036		37	6	-1.47738		37	6	-0.0273618		37	6	2.5325		37	6	2.57283
	38	6	2.7708		38	6	-1.21205		38	6	-0.230891		38	6	3.12087		38	6	3.0799
	39	6	2.79352		39	6	-0.757209		39	6	-0.404148		39	6	-2.90109		39	6	-2.87454
	40	6	2.84929		40	6	0.0975533		40	6	-0.543831		40	6	-2.69087		40	6	-2.7246
	41	6	2.88902		41	6	0.581467		41	6	-0.575037		41	6	-2.5422		41	6	-2.59416
	42	6	2.96194		42	6	0.773012		42	6	-0.606168		42	6	-2.41212		42	6	-2.52248
	43	6	3.02226		43	6	0.900822		43	6	-0.572804		43	6	-2.30564		43	6	-2.44442
	44	6	3.10678		44	6	0.995197		44	6	-0.568688		44	6	-2.29763		44	6	-2.43637
	45	6	-3.11477		45	6	1.06059		45	6	-0.517457		45	6	-2.25974		45	6	-2.42003
	46	6	-3.04651		46	6	1.10441		46	6	-0.47768		46	6	-2.26524		46	6	-2.41999
	47	6	-3.01378		47	6	1.15716		47	6	-0.443365		47	6	-2.20189		47	6	-2.41964
	48	6	-2.99935		48	6	1.21709		48	6	-0.426782		48	6	-2.1826		48	6	-2.4381
	49	6	-2.96154		49	6	1.32398		49	6	-0.405988		49	6	-2.16485		49	6	-2.46222
	50	6	-2.889		50	6	1.39562		50	6	-0.389898		50	6	-2.15432		50	6	-2.55555
	51	6	-2.84628		51	6	1.43162		51	6	-0.370923		51	6	-2.14807		51	6	-2.64714
	52	6	-2.81738		52	6	1.44493		52	6	-0.364005		52	6	-2.11433		52	6	-2.79566
	53	6	-2.80328		53	6	1.4943		53	6	-0.349338		53	6	-2.12354		53	6	-2.90437
	54	6	-2.73981		54	6	1.53676		54	6	-0.298921		54	6	-2.14243		54	6	-3.09611
	55	6	-2.74159		55	6	1.54445		55	6	-0.280124		55	6	-2.2384		55	6	3.0101
	56	6	-2.72466		56	6	1.53706		56	6	-0.286979		56	6	-2.28851		56	6	2.90259
	57	6	-2.71575		57	6	1.55081		57	6	-0.311963		57	6	-2.35892		57	6	2.78295
	58	6	-2.67214		58	6	1.59058		58	6	-0.325594		58	6	-2.65154		58	6	2.69736
	59	6	-2.64402		59	6	1.62809		59	6	-0.319278		59	6	3.12898		59	6	2.56678
	60	6	-2.60389		60	6	1.65858		60	6	-0.436396		60	6	2.75424		60	6	2.46643
	61	6	-2.57904		61	6	1.68889		61	6	-0.520441		61	6	2.30423		61	6	2.36881
	62	6	-2.59707		62	6	1.69486		62	6	-0.683242		62	6	1.89818		62	6	2.3239
	63	6	-2.60403		63	6	1.6829		63	6	-1.04927		63	6	1.59495		63	6	2.29631
	64	6	-2.57801		64	6	1.7351		64	6	-1.61521		64	6	1.55723		64	6	2.26473
	65	6	-2.54476		65	6	1.78919		65	6	-2.30038		65	6	1.51697		65	6	2.28123
	66	6	-2.57251		66	6	1.85997		66	6	-2.42498		66	6	1.58663		66	6	2.249
	67	6	-2.61161		67	6	1.87049		67	6	-2.66784		67	6	1.67824		67	6	2.29375
	68	6	-2.68424		68	6	1.89285		68	6	-2.81665		68	6	1.78239		68	6	2.33118
	69	6	-2.69515		69	6	1.92269		69	6	-2.8629		69	6	1.92756		69	6	2.36931
	70	6	-2.76229		70	6	1.92836		70	6	-2.85431		70	6	2.05364		70	6	2.41894
	71	6	-2.74525		71	6	1.9484		71	6	-2.89236		71	6	2.18251		71	6	2.49531
	72	6	-2.78309		72	6	1.94545		72	6	-0.567565		72	6	2.30265		72	6	2.63539
	73	6	-2.78113		73	6	1.98737		73	6	-0.372501		73	6	2.43568		73	6	2.77045
	1	7	-0.737716		1	7	-2.45308		1	7	-0.730473		1	7	3.0185		1	7	2.89716
	2	7	-0.664038		2	7	-2.41259		2	7	-0.701823		2	7	3.07897		2	7	-2.44528
	3	7	-0.634618		3	7	-2.38318		3	7	-0.683797		3	7	-3.13782		3	7	-1.79382
	4	7	-0.598086		4	7	-2.33129		4	7	-0.674954		4	7	-3.0973		4	7	-1.76587
	5	7	-0.628539		5	7	-2.27416		5	7	-0.641306		5	7	-3.03174		5	7	-1.71254
	6	7	-0.647312		6	7	-2.26176		6	7	-0.607913		6	7	-2.93401		6	7	-1.7638
	7	7	-0.67147		7	7	-2.24456		7	7	-0.574946		7	7	-2.84094		7	7	-1.78539
	8	7	-0.64845		8	7	-2.19748		8	7	-0.567411		8	7	-2.7387		8	7	-1.80753
	9	7	-0.615955		9	7	-2.16882		9	7	-0.558749		9	7	-2.69604		9	7	-1.81325
	10	7	-0.595894		10	7	-2.14039		10	7	-0.341007		10	7	-2.59271		10	7	-1.81062
	11	7	-0.573684		11	7	-2.14214		11	7	0.0624518		11	7	-2.51236		11	7	-1.80114
	12	7	-0.548747		12	7	-2.11467		12	7	0.354922		12	7	-2.42253		12	7	-1.81374
	13	7	-0.524923		13	7	-2.11919		13	7	0.66431		13	7	-2.38812		13	7	-1.83687
	14	7	-0.491776		14	7	-2.16452		14	7	1.00319		14	7	-2.36856		14	7	-1.82891
	15	7	-0.443747		15	7	-2.17432		15	7	1.19539		15	7	-0.654104		15	7	-1.79294
	16	7	-0.433006		16	7	-2.18307		16	7	1.41462		16	7	-0.558888		16	7	-1.75099
	17	7	-0.425652		17	7	-2.15607		17	7	1.54816		17	7	-0.327706		17	7	-1.74273
	18	7	-0.41829		18	7	-2.18126		18	7	1.67639		18	7	-0.287171		18	7	-1.73536
	19	7	-0.423731		19	7	-2.19506		19	7	1.71369		19	7	-0.17943		19	7	-1.58577
	20	7	-0.419728		20	7	-2.21656		20	7	1.76051		20	7	-0.112708		20	7	-1.45323
	21	7	-0.446894		21	7	-2.20556		21	7	1.75774		21	7	0.0711948		21	7	-1.16778
	22	7	-0.470658		22	7	-2.21093		22	7	1.80624		22	7	0.122008		22	7	-0.977112
	23	7	-0.480549		23	7	-2.19235		23	7	1.83361		23	7	0.195138		23	7	-0.695585
	24	7	-0.467056		24	7	-2.1967		24	7	1.88369		24	7	0.259572		24	7	-0.396814
	25	7	-0.441899		25	7	-2.19526		25	7	1.90579		25	7	0.362084		25	7	-0.123521
	26	7	-0.432608		26	7	-2.19948		26	7	1.9303		26	7	0.452431		26	7	0.149023
	27	7	-0.426603		27	7	-2.16715		27	7	1.91297		27	7	0.525756		27	7	0.284329
	28	7	-0.428298		28	7	-2.13893		28	7	1.90236		28	7	0.643846		28	7	0.484566
	29	7	-0.399711		29	7	-2.1127		29	7	1.85295		29	7	0.683433		29	7	0.559774
	30	7	-0.485245		30	7	-2.12725		30	7	1.88241		30	7	0.699293		30	7	0.593276
	31	7	-0.537865		31	7	-2.11734		31	7	1.88139		31	7	0.731765		31	7	0.645099
	32	7	-0.756117		32	7	-2.0896		32	7	1.92264		32	7	0.869759		32	7	0.70837
	33	7	-0.674647		33	7	-2.02678		33	7	1.80281		33	7	1.02131		33	7	0.790847
	34	7	-0.985152		34	7	-1.97964		34	7	1.58958		34	7	1.07231		34	7	0.926773
	35	7	-1.62457		35	7	-1.96002		35	7	1.23534		35	7	1.11947		35	7	1.05308
	36	7	-2.88022		36	7	-1.92396		36	7	0.737584		36	7	1.37868		36	7	1.74714
	37	7	3.00504		37	7	-1.83394		37	7	0.265684		37	7	2.83768		37	7	-2.03535
	38	7	3.03041		38	7	-1.54673		38	7	-0.0908768		38	7	-2.71193		38	7	-2.50834
	39	7	3.02381		39	7	-0.796679		39	7	-0.284875		39	7	-2.57669		39	7	-2.42427
	40	7	3.03581		40	7	0.434342		40	7	-0.411982		40	7	-2.44499		40	7	-2.4675
	41	7	3.0159		41	7	0.940656		41	7	-0.461124		41	7	-2.36662		41	7	-2.41219
	42	7	3.06067		42	7	1.08511		42	7	-0.514393		42	7	-2.29001		42	7	-2.39587
	43	7	3.09538		43	7	1.17816		43	7	-0.494866		43	7	-2.21687		43	7	-2.34191
	44	7	-3.10914		44	7	1.21119		44	7	-0.486794		44	7	-2.21169		44	7	-2.36869
	45	7	-3.0745		45	7	1.19487		45	7	-0.448396		45	7	-2.20301		45	7	-2.37176
	46	7	-3.02225		46	7	1.17621		46	7	-0.424222		46	7	-2.21771		46	7	-2.39767
	47	7	-2.99011		47	7	1.22587		47	7	-0.395312		47	7	-2.19847		47	7	-2.42931
	48	7	-2.96407		48	7	1.28222		48	7	-0.393877		48	7	-2.19667		48	7	-2.45396
	49	7	-2.93177		49	7	1.36968		49	7	-0.38972		49	7	-2.21212		49	7	-2.52499
	50	7	-2.86932		50	7	1.4071		50	7	-0.414889		50	7	-2.22139		50	7	-2.68222
	51	7	-2.8318		51	7	1.43396		51	7	-0.416632		51	7	-2.23703		51	7	-2.84467
	52	7	-2.80321		52	7	1.4461		52	7	-0.426548		52	7	-2.24244		52	7	-3.00608
	53	7	-2.78878		53	7	1.4648		53	7	-0.41002		53	7	-2.2682		53	7	-3.10535
	54	7	-2.7419		54	7	1.4927		54	7	-0.390672		54	7	-2.33135		54	7	3.00984
	55	7	-2.73857		55	7	1.50011		55	7	-0.392951		55	7	-2.42415		55	7	2.86554
	56	7	-2.72431		56	7	1.51058		56	7	-0.416864		56	7	-2.4887		56	7	2.76217
	57	7	-2.71523		57	7	1.51228		57	7	-0.438688		57	7	-2.54165		57	7	2.67938
	58	7	-2.66639		58	7	1.52136		58	7	-0.481975		58	7	-2.60435		58	7	2.59114
	59	7	-2.65374		59	7	1.52627		59	7	-0.507579		59	7	-2.79888		59	7	2.50626
	60	7	-2.64092		60	7	1.55		60	7	-0.608253		60	7	2.30662		60	7	2.42314
	61	7	-2.63142		61	7	1.57341		61	7	-0.679279		61	7	1.86828		61	7	2.37654
	62	7	-2.64636		62	7	1.57959		62	7	-2.35608		62	7	1.6118		62	7	2.34072
	63	7	-2.6636		63	7	1.57176		63	7	-2.77042		63	7	1.40979		63	7	2.34946
	64	7	-2.67693		64	7	1.62826		64	7	-2.83314		64	7	1.48657		64	7	2.32232
	65	7	-2.6476		65	7	1.67158		65	7	-2.79892		65	7	1.52993		65	7	2.32071
	66	7	-2.65029		66	7	1.69587		66	7	-2.77655		66	7	1.59958		66	7	2.3029
	67	7	-2.68541		67	7	1.68735		67	7	-2.80091		67	7	1.67133		67	7	2.34813
	68	7	-2.76747		68	7	1.7143		68	7	-2.82731		68	7	1.77587		68	7	2.39079
	69	7	-2.77437		69	7	1.75931		69	7	-2.85011		69	7	1.92182		69	7	2.38268
	70	7	-2.82518		70	7	1.7598		70	7	-2.83092		70	7	2.03367		70	7	2.39231
	71	7	-2.78466		71	7	1.78608		71	7	-2.8745		71	7	2.12958		71	7	2.43796
	72	7	-2.82975		72	7	1.78471		72	7	-0.662659		72	7	2.21524		72	7	2.58526
	73	7	-2.81624		73	7	1.80092		73	7	-0.541473		73	7	2.33857		73	7	2.70468
	1	8	-0.729551		1	8	-2.54918		1	8	-0.722501		1	8	3.04496		1	8	-2.03554
	2	8	-0.693094		2	8	-2.51775		2	8	-0.683985		2	8	3.09999		2	8	-1.9337
	3	8	-0.677746		3	8	-2.47967		3	8	-0.672122		3	8	-3.09417		3	8	-1.82813
	4	8	-0.64726		4	8	-2.42847		4	8	-0.647234		4	8	-3.04338		4	8	-1.76395
	5	8	-0.673509		5	8	-2.38961		5	8	-0.613173		5	8	-2.95801		5	8	-1.71856
	6	8	-0.700817		6	8	-2.39508		6	8	-0.578081		6	8	-2.87538		6	8	-1.72352
	7	8	-0.732514		7	8	-2.39551		7	8	-0.563272		7	8	-2.8075		7	8	-1.75545
	8	8	-0.692359		8	8	-2.35317		8	8	-0.578242		8	8	-2.72767		8	8	-1.80364
	9	8	-0.670445		9	8	-2.32349		9	8	-0.573597		9	8	-1.17803		9	8	-1.84101
	10	8	-0.647065		10	8	-2.31305		10	8	-0.57174		10	8	-1.105		10	8	-1.84282
	11	8	-0.672122		11	8	-2.30745		11	8	-0.0187029		11	8	-1.0835		11	8	-1.80579
	12	8	-0.647362		12	8	-2.27371		12	8	0.268107		12	8	-0.98166		12	8	-1.8179
	13	8	-0.626169		13	8	-2.25439		13	8	0.541606		13	8	-0.993411		13	8	-1.85381
	14	8	-0.578509		14	8	-2.29266		14	8	0.693299		14	8	-0.96007		14	8	-1.86037
	15	8	-0.543525		15	8	-2.30833		15	8	0.778816		15	8	-1.01861		15	8	-1.81123
	16	8	-0.521642		16	8	-2.30972		16	8	0.931196		16	8	-0.914206		16	8	-1.76824
	17	8	-0.522791		17	8	-2.28073		17	8	1.11716		17	8	-0.8424		17	8	-1.77741
	18	8	-0.510203		18	8	-2.28194		18	8	1.29505		18	8	-0.713859		18	8	-1.78042
	19	8	-0.547134		19	8	-2.29632		19	8	1.3958		19	8	-0.578922		19	8	-1.66249
	20	8	-0.534774		20	8	-2.32483		20	8	1.49073		20	8	-0.471961		20	8	-1.53835
	21	8	-0.557853		21	8	-2.3038		21	8	1.53399		21	8	-0.324003		21	8	-1.37528
	22	8	-0.57719		22	8	-2.29466		22	8	1.62047		22	8	-0.214915		22	8	-1.23886
	23	8	-0.594833		23	8	-2.25564		23	8	1.68594		23	8	-0.043389		23	8	-0.98709
	24	8	-0.571996		24	8	-2.26792		24	8	1.7713		24	8	0.0717198		24	8	-0.718862
	25	8	-0.521093		25	8	-2.27118		25	8	1.78497		25	8	0.191613		25	8	-0.436242
	26	8	-0.518044		26	8	-2.28049		26	8	1.81976		26	8	0.285813		26	8	-0.175323
	27	8	-0.556205		27	8	-2.25326		27	8	1.81971		27	8	0.374111		27	8	0.0641699
	28	8	-0.581518		28	8	-2.22625		28	8	1.82863		28	8	0.47688		28	8	0.300134
	29	8	-0.597239		29	8	-2.19998		29	8	1.78276		29	8	0.510339		29	8	0.40003
	30	8	-0.619534		30	8	-2.19604		30	8	1.78183		30	8	0.52208		30	8	0.427718
	31	8	-0.690483		31	8	-2.18198		31	8	1.79452		31	8	0.567841		31	8	0.478422
	32	8	-0.926182		32	8	-2.15913		32	8	1.8026		32	8	0.668973		32	8	0.567036
	33	8	-1.15171		33	8	-2.14736		33	8	1.69703		33	8	0.790128		33	8	0.647279
	34	8	-1.60604		34	8	-2.14481		34	8	1.45004		34	8	0.778997		34	8	0.709485
	35	8	-2.03379		35	8	-2.19009		35	8	1.14871		35	8	0.75063		35	8	0.584136
	36	8	-2.3445		36	8	-2.21459		36	8	0.78577		36	8	-2.56714		36	8	-2.17256
	37	8	-2.79976		37	8	-2.21416		37	8	0.417757		37	8	-2.02749		37	8	-2.16937
	38	8	-2.94687		38	8	-1.98268		38	8	0.112154		38	8	-2.17805		38	8	-1.9739
	39	8	-3.04326		39	8	-0.664078		39	8	-0.0789908		39	8	-2.1934		39	8	-2.1298
	40	8	-3.10438		40	8	0.861638		40	8	-0.217165		40	8	-2.19528		40	8	-2.26049
	41	8	3.13115		41	8	1.13679		41	8	-0.314796		41	8	-2.20189		41	8	-2.2822
	42	8	-3.11912		42	8	1.2699		42	8	-0.377804		42	8	-2.18215		42	8	-2.28283
	43	8	-3.08929		43	8	1.37293		43	8	-0.383421		43	8	-2.14628		43	8	-2.26228
	44	8	-3.05561		44	8	1.34054		44	8	-0.390916		44	8	-2.1332		44	8	-2.30164
	45	8	-3.04693		45	8	1.27613		45	8	-0.382711		45	8	-2.17188		45	8	-2.35526
	46	8	-3.00515		46	8	1.23792		46	8	-0.384521		46	8	-2.20384		46	8	-2.40049
	47	8	-2.9686		47	8	1.29158		47	8	-0.363229		47	8	-2.21895		47	8	-2.4804
	48	8	-2.93084		48	8	1.32169		48	8	-0.376365		48	8	-2.21039		48	8	-2.5313
	49	8	-2.8973		49	8	1.38704		49	8	-0.391184		49	8	-2.24337		49	8	-2.64268
	50	8	-2.82561		50	8	1.40563		50	8	-0.426812		50	8	-2.28477		50	8	-2.79743
	51	8	-2.80471		51	8	1.44149		51	8	-0.441053		51	8	-2.31521		51	8	-2.98423
	52	8	-2.78373		52	8	1.44329		52	8	-0.456671		52	8	-2.36257		52	8	3.12891
	53	8	-2.77086		53	8	1.44534		53	8	-0.458038		53	8	-2.40792		53	8	3.01611
	54	8	-2.73797		54	8	1.46617		54	8	-0.475802		54	8	-2.52562		54	8	2.86255
	55	8	-2.71536		55	8	1.47061		55	8	-0.498665		55	8	-2.64314		55	8	2.75016
	56	8	-2.71571		56	8	1.4821		56	8	-0.523174		56	8	-2.73568		56	8	2.65857
	57	8	-2.6998		57	8	1.48028		57	8	-0.565105		57	8	-2.81645		57	8	2.5879
	58	8	-2.6766		58	8	1.48475		58	8	-0.630636		58	8	-2.88547		58	8	2.52537
	59	8	-2.66712		59	8	1.50413		59	8	-0.70707		59	8	-2.98146		59	8	2.44898
	60	8	-2.67226		60	8	1.52276		60	8	-0.743417		60	8	-3.12222		60	8	2.40926
	61	8	-2.67773		61	8	1.5176		61	8	-0.746116		61	8	3.07222		61	8	2.39084
	62	8	-2.70295		62	8	1.47718		62	8	-0.878145		62	8	3.0527		62	8	2.36848
	63	8	-2.72469		63	8	1.45379		63	8	-2.83219		63	8	3.03309		63	8	2.37158
	64	8	-2.74053		64	8	1.52079		64	8	-2.82571		64	8	1.44822		64	8	2.36763
	65	8	-2.718		65	8	1.56659		65	8	-2.79174		65	8	1.50768		65	8	2.36727
	66	8	-2.72855		66	8	1.56352		66	8	-2.78163		66	8	1.57623		66	8	2.36839
	67	8	-2.76999		67	8	1.55867		67	8	-2.80064		67	8	1.65289		67	8	2.36957
	68	8	-2.82233		68	8	1.59364		68	8	-2.81936		68	8	1.73316		68	8	2.38782
	69	8	-2.82206		69	8	1.63513		69	8	-2.81883		69	8	1.86531		69	8	2.36308
	70	8	-2.85083		70	8	1.60811		70	8	-2.8023		70	8	1.97394		70	8	2.37341
	71	8	-2.82866		71	8	1.59485		71	8	-2.83438		71	8	2.06921		71	8	2.42854
	72	8	-2.86516		72	8	1.59374		72	8	-0.738385		72	8	2.15265		72	8	2.5542
	73	8	-2.89077		73	8	1.57595		73	8	-0.728783		73	8	2.29052		73	8	2.66468
	1	9	-0.775514		1	9	-2.63486		1	9	-0.699189		1	9	3.09696		1	9	-1.88484
	2	9	-0.776249		2	9	-2.61261		2	9	-0.673501		2	9	-3.12961		2	9	-1.9147
	3	9	-0.772315		3	9	-2.57838		3	9	-0.664358		3	9	-3.03299		3	9	-1.88469
	4	9	-0.757067		4	9	-2.55867		4	9	-0.634332		4	9	-2.98471		4	9	-1.81439
	5	9	-0.732841		5	9	-2.52966		5	9	-0.611024		5	9	-1.10958		5	9	-1.78133
	6	9	-0.723093		6	9	-2.52719		6	9	-0.588327		6	9	-1.16162		6	9	-1.76023
	7	9	-0.731326		7	9	-2.53288		7	9	-0.582439		7	9	-1.27991		7	9	-1.76258
	8	9	-0.703176		8	9	-2.506		8	9	-0.578477		8	9	-1.28512		8	9	-1.79204
	9	9	-0.730176		9	9	-2.491		9	9	-0.563403		9	9	-1.29966		9	9	-1.84656
	10	9	-0.725681		10	9	-2.46853		10	9	-0.553757		10	9	-1.27415		10	9	-1.87226
	11	9	-0.765779		11	9	-2.4579		11	9	-0.12365		11	9	-1.29343		11	9	-1.84298
	12	9	-0.734166		12	9	-2.4156		12	9	0.139889		12	9	-1.22999		12	9	-1.8499
	13	9	-0.709119		13	9	-2.38305		13	9	0.386984		13	9	-1.2276		13	9	-1.88739
	14	9	-0.655128		14	9	-2.39893		14	9	0.500917		14	9	-1.19743		14	9	-1.9059
	15	9	-0.612925		15	9	-2.3999		15	9	0.558268		15	9	-1.23973		15	9	-1.82763
	16	9	-0.604843		16	9	-2.40402		16	9	0.648116		16	9	-1.17038		16	9	-1.77073
	17	9	-0.613891		17	9	-2.38204		17	9	0.808747		17	9	-1.11245		17	9	-1.75189
	18	9	-0.620547		18	9	-2.36747		18	9	0.965998		18	9	-0.965213		18	9	-1.77785
	19	9	-0.645844		19	9	-2.37292		19	9	1.14013		19	9	-0.817256		19	9	-1.69455
	20	9	-0.622446		20	9	-2.39278		20	9	1.28923		20	9	-0.666077		20	9	-1.57085
	21	9	-0.639036		21	9	-2.37796		21	9	1.3747		21	9	-0.539036		21	9	-1.44648
	22	9	-0.657653		22	9	-2.36214		22	9	1.45248		22	9	-0.436084		22	9	-1.34577
	23	9	-0.692215		23	9	-2.3267		23	9	1.54854		23	9	-0.272371		23	9	-1.17064
	24	9	-0.688219		24	9	-2.32515		24	9	1.65128		24	9	-0.150984		24	9	-0.930811
	25	9	-0.669453		25	9	-2.3328		25	9	1.69436		25	9	-0.00141462		25	9	-0.69391
	26	9	-0.679448		26	9	-2.34948		26	9	1.72981		26	9	0.106962		26	9	-0.460627
	27	9	-0.730162		27	9	-2.34511		27	9	1.75767		27	9	0.222248		27	9	-0.149352
	28	9	-0.762136		28	9	-2.31597		28	9	1.77007		28	9	0.332372		28	9	0.142973
	29	9	-0.838599		29	9	-2.26772		29	9	1.75059		29	9	0.404956		29	9	0.254347
	30	9	-0.810353		30	9	-2.2425		30	9	1.72238		30	9	0.428784		30	9	0.315553
	31	9	-0.875102		31	9	-2.21432		31	9	1.7359		31	9	0.490257		31	9	0.39546
	32	9	-1.01861		32	9	-2.19712		32	9	1.70578		32	9	0.571228		32	9	0.446525
	33	9	-1.35195		33	9	-2.21508		33	9	1.60323		33	9	0.678732		33	9	0.454969
	34	9	-1.67551		34	9	-2.25304		34	9	1.41054		34	9	0.619053		34	9	0.39657
	35	9	-2.01048		35	9	-2.33111		35	9	1.16242		35	9	0.424502		35	9	0.0475631
	36	9	-2.31803		36	9	-2.3697		36	9	0.843611		36	9	-0.251174		36	9	-2.2411
	37	9	-2.58976		37	9	-2.41451		37	9	0.48926		37	9	-1.1638		37	9	-2.26579
	38	9	-2.7996		38	9	-2.4672		38	9	0.237511		38	9	-1.74075		38	9	-1.73833
	39	9	-2.87595		39	9	-2.21914		39	9	0.05444		39	9	-1.87284		39	9	-1.91709
	40	9	-2.97056		40	9	1.62059		40	9	-0.0696705		40	9	-1.97955		40	9	-2.09263
	41	9	-3.03147		41	9	1.39103		41	9	-0.177529		41	9	-2.04104		41	9	-2.14802
	42	9	-3.04517		42	9	1.40382		42	9	-0.250688		42	9	-2.08808		42	9	-2.17259
	43	9	-3.02334		43	9	1.43864		43	9	-0.285722		43	9	-2.08046		43	9	-2.18602
	44	9	-3.0018		44	9	1.42128		44	9	-0.32529		44	9	-2.07064		44	9	-2.26769
	45	9	-3.02089		45	9	1.37969		45	9	-0.341933		45	9	-2.12115		45	9	-2.35591
	46	9	-2.99225		46	9	1.36059		46	9	-0.363122		46	9	-2.1779		46	9	-2.42698
	47	9	-2.96565		47	9	1.38427		47	9	-0.353525		47	9	-2.24619		47	9	-2.51295
	48	9	-2.89889		48	9	1.3569		48	9	-0.3786		48	9	-2.25076		48	9	-2.60902
	49	9	-2.86174		49	9	1.38628		49	9	-0.412149		49	9	-2.29351		49	9	-2.75623
	50	9	-2.80569		50	9	1.39438		50	9	-0.455386		50	9	-2.35558		50	9	-2.90449
	51	9	-2.80476		51	9	1.42639		51	9	-0.493353		51	9	-2.42459		51	9	-3.08425
	52	9	-2.7991		52	9	1.42205		52	9	-0.502779		52	9	-2.51536		52	9	3.05011
	53	9	-2.7887		53	9	1.41471		53	9	-0.52652		53	9	-2.56632		53	9	2.91832
	54	9	-2.76773		54	9	1.44664		54	9	-0.555285		54	9	-2.67158		54	9	2.77631
	55	9	-2.74902		55	9	1.46399		55	9	-0.613025		55	9	-2.79642		55	9	2.70347
	56	9	-2.75621		56	9	1.47794		56	9	-0.658106		56	9	-2.91415		56	9	2.61359
	57	9	-2.73622		57	9	1.4649		57	9	-0.744613		57	9	-3.0211		57	9	2.54646
	58	9	-2.72362		58	9	1.46259		58	9	-0.821176		58	9	-3.12937		58	9	2.47132
	59	9	-2.70699		59	9	1.48088		59	9	-0.859876		59	9	3.06517		59	9	2.4178
	60	9	-2.70776		60	9	1.48375		60	9	-0.837447		60	9	2.95931		60	9	2.41266
	61	9	-2.71062		61	9	1.46164		61	9	-0.806271		61	9	2.93487		61	9	2.42321
	62	9	-2.73681		62	9	1.40591		62	9	-0.875061		62	9	2.92983		62	9	2.39938
	63	9	-2.7402		63	9	1.38446		63	9	-0.912727		63	9	2.92577		63	9	2.37025
	64	9	-2.75034		64	9	1.42257		64	9	-0.990276		64	9	2.88272		64	9	2.3533
	65	9	-2.75536		65	9	1.44512		65	9	-1.08169		65	9	2.80328		65	9	2.35217
	66	9	-2.78763		66	9	1.406		66	9	-1.1106		66	9	2.77388		66	9	2.38115
	67	9	-2.82089		67	9	1.41815		67	9	-1.0281		67	9	2.80071		67	9	2.36887
	68	9	-2.84624		68	9	1.48435		68	9	-0.966062		68	9	2.81607		68	9	2.37132
	69	9	-2.8766		69	9	1.55687		69	9	-0.94806		69	9	2.86082		69	9	2.3467
	70	9	-2.91934		70	9	1.5131		70	9	-0.863806		70	9	2.86846		70	9	2.36859
	71	9	-2.91495		71	9	1.44309		71	9	-0.712038		71	9	2.98313		71	9	2.43266
	72	9	-2.9203		72	9	1.43411		72	9	-0.672151		72	9	3.06896		72	9	2.49994
	73	9	-2.94477		73	9	1.40457		73	9	-0.718091		73	9	-3.07969		73	9	2.59659
	1	10	-0.753036		1	10	-2.71417		1	10	-0.677261		1	10	-1.18484		1	10	-1.84662
	2	10	-0.781305		2	10	-2.70506		2	10	-0.652612		2	10	-1.32657		2	10	-1.90524
	3	10	-0.793371		3	10	-2.67344		3	10	-0.655775		3	10	-1.27461		3	10	-1.89309
	4	10	-0.810241		4	10	-2.69473		4	10	-0.629504		4	10	-1.2537		4	10	-1.82699
	5	10	-0.780368		5	10	-2.68616		5	10	-0.614659		5	10	-1.27792		5	10	-1.80063
	6	10	-0.78028		6	10	-2.68194		6	10	-0.586859		6	10	-1.3275		6	10	-1.78998
	7	10	-0.778423		7	10	-2.67662		7	10	-0.565099		7	10	-1.43413		7	10	-1.79224
	8	10	-0.773785		8	10	-2.67922		8	10	-0.541117		8	10	-1.41497		8	10	-1.83732
	9	10	-0.823378		9	10	-2.66544		9	10	-0.508846		9	10	-1.41604		9	10	-1.85982
	10	10	-0.839541		10	10	-2.64661		10	10	-0.498615		10	10	-1.38795		10	10	-1.88562
	11	10	-0.864157		11	10	-2.61976		11	10	-0.0914354		11	10	-1.40683		11	10	-1.85179
	12	10	-0.824928		12	10	-2.57919		12	10	0.672026		12	10	-1.35978		12	10	-1.87941
	13	10	-0.774196		13	10	-2.51599		13	10	0.719911		13	10	-1.31691		13	10	-1.9054
	14	10	-0.716694		14	10	-2.50222		14	10	0.710459		14	10	-1.26863		14	10	-1.90646
	15	10	-0.693179		15	10	-2.49061		15	10	0.726411		15	10	-1.31171		15	10	-1.85238
	16	10	-0.700214		16	10	-2.50703		16	10	0.672		16	10	-1.29152		16	10	-1.83122
	17	10	-0.716014		17	10	-2.49414		17	10	0.698905		17	10	-1.24056		17	10	-1.81461
	18	10	-0.707033		18	10	-2.47564		18	10	0.830398		18	10	-1.10583		18	10	-1.81012
	19	10	-0.730758		19	10	-2.47322		19	10	1.05674		19	10	-1.00293		19	10	-1.7158
	20	10	-0.728865		20	10	-2.46769		20	10	1.22639		20	10	-0.828651		20	10	-1.64523
	21	10	-0.753536		21	10	-2.4394		21	10	1.27804		21	10	-0.711894		21	10	-1.5684
	22	10	-0.760763		22	10	-2.41468		22	10	1.33709		22	10	-0.5965		22	10	-1.48335
	23	10	-0.760225		23	10	-2.39374		23	10	1.4584		23	10	-0.45521		23	10	-1.33897
	24	10	-0.757143		24	10	-2.37797		24	10	1.57145		24	10	-0.309238		24	10	-1.14536
	25	10	-0.746321		25	10	-2.38386		25	10	1.62123		25	10	-0.13652		25	10	-0.959117
	26	10	-0.76478		26	10	-2.39515		26	10	1.65794		26	10	-0.053887		26	10	-0.723349
	27	10	-0.799788		27	10	-2.40396		27	10	1.69704		27	10	0.0677895		27	10	-0.414373
	28	10	-0.822244		28	10	-2.37588		28	10	1.7074		28	10	0.182609		28	10	-0.111424
	29	10	-0.890043		29	10	-2.32392		29	10	1.70097		29	10	0.29243		29	10	0.0232297
	30	10	-0.870111		30	10	-2.31084		30	10	1.68644		30	10	0.354769		30	10	0.15268
	31	10	-0.976281		31	10	-2.29594		31	10	1.69067		31	10	0.395491		31	10	0.292667
	32	10	-1.16644		32	10	-2.30219		32	10	1.66155		32	10	0.439394		32	10	0.352634
	33	10	-1.51278		33	10	-2.33142		33	10	1.57683		33	10	0.471026		33	10	0.339038
	34	10	-1.83824		34	10	-2.37884		34	10	1.41662		34	10	0.321454		34	10	0.22874
	35	10	-2.19405		35	10	-2.45038		35	10	1.17185		35	10	0.0917632		35	10	-0.126723
	36	10	-2.47591		36	10	-2.47536		36	10	0.862513		36	10	-0.38655		36	10	-0.709238
	37	10	-2.59253		37	10	-2.56525		37	10	0.561726		37	10	-0.910605		37	10	-1.02234
	38	10	-2.73853		38	10	-2.84174		38	10	0.335693		38	10	-1.45086		38	10	-1.58382
	39	10	-2.82545		39	10	2.93417		39	10	0.149525		39	10	-1.67357		39	10	-1.80076
	40	10	-2.89145		40	10	1.79526		40	10	0.0201938		40	10	-1.83591		40	10	-1.96511
	41	10	-2.96355		41	10	1.55856		41	10	-0.0888859		41	10	-1.93964		41	10	-2.00306
	42	10	-2.98417		42	10	1.53868		42	10	-0.145054		42	10	-2.00439		42	10	-2.06796
	43	10	-2.9611		43	10	1.53599		43	10	-0.191523		43	10	-2.00843		43	10	-2.11325
	44	10	-2.94617		44	10	1.48192		44	10	-0.243149		44	10	-2.0151		44	10	-2.23815
	45	10	-2.98526		45	10	1.42175		45	10	-0.287758		45	10	-2.08824		45	10	-2.34896
	46	10	-2.96177		46	10	1.39536		46	10	-0.330508		46	10	-2.17355		46	10	-2.44656
	47	10	-2.92674		47	10	1.40809		47	10	-0.345413		47	10	-2.2643		47	10	-2.54262
	48	10	-2.86577		48	10	1.37545		48	10	-0.388939		48	10	-2.27839		48	10	-2.67252
	49	10	-2.84191		49	10	1.38328		49	10	-0.430486		49	10	-2.33646		49	10	-2.82431
	50	10	-2.80253		50	10	1.39084		50	10	-0.476545		50	10	-2.41147		50	10	-2.97068
	51	10	-2.79753		51	10	1.41874		51	10	-0.516723		51	10	-2.49151		51	10	3.14036
	52	10	-2.79495		52	10	1.4197		52	10	-0.548439		52	10	-2.58001		52	10	2.98023
	53	10	-2.78766		53	10	1.40867		53	10	-0.59514		53	10	-2.65744		53	10	2.82941
	54	10	-2.76565		54	10	1.41656		54	10	-0.626441		54	10	-2.78902		54	10	2.69671
	55	10	-2.75884		55	10	1.43912		55	10	-0.700439		55	10	-2.91843		55	10	2.65633
	56	10	-2.78146		56	10	1.43257		56	10	-0.780308		56	10	-3.04941		56	10	2.58972
	57	10	-2.79288		57	10	1.42458		57	10	-0.888608		57	10	3.13512		57	10	2.54745
	58	10	-2.79166		58	10	1.41522		58	10	-0.945511		58	10	2.9949		58	10	2.47179
	59	10	-2.78758		59	10	1.44432		59	10	-0.969481		59	10	2.90987		59	10	2.41111
	60	10	-2.76945		60	10	1.43523		60	10	-0.993511		60	10	2.82917		60	10	2.38746
	61	10	-2.76297		61	10	1.40771		61	10	-1.02147		61	10	2.83351		61	10	2.39388
	62	10	-2.76711		62	10	1.34954		62	10	-1.06119		62	10	2.82937		62	10	2.37989
	63	10	-2.75184		63	10	1.33146		63	10	-1.07302		63	10	2.80878		63	10	2.34785
	64	10	-2.74264		64	10	1.32947		64	10	-1.08571		64	10	2.77182		64	10	2.33396
	65	10	-2.76282		65	10	1.34996		65	10	-1.17238		65	10	2.72799		65	10	2.35107
	66	10	-2.82363		66	10	1.33818		66	10	-1.16994		66	10	2.69036		66	10	2.38669
	67	10	-2.87531		67	10	1.41062		67	10	-1.12986		67	10	2.70952		67	10	2.34446
	68	10	-2.8707		68	10	1.44409		68	10	-1.02965		68	10	2.71673		68	10	2.33236
	69	10	-2.91521		69	10	1.49349		69	10	-1.03452		69	10	2.76548		69	10	2.34605
	70	10	-2.94664		70	10	1.39879		70	10	-1.00823		70	10	2.78513		70	10	2.40847
	71	10	-2.9797		71	10	1.29436		71	10	-0.954335		71	10	2.87171		71	10	2.47938
	72	10	-2.96586		72	10	1.27554		72	10	-0.880251		72	10	2.93118		72	10	2.48436
	73	10	-3.01743		73	10	1.20602		73	10	-0.801874		73	10	2.99742		73	10	2.55521
	1	11	-0.782372		1	11	-2.79739		1	11	-0.652221		1	11	-1.22185		1	11	-1.78497
	2	11	-0.807327		2	11	-2.79703		2	11	-0.627327		2	11	-1.33949		2	11	-1.84657
	3	11	-0.82503		3	11	-2.77164		3	11	-0.633769		3	11	-1.31855		3	11	-1.86595
	4	11	-0.834494		4	11	-2.80916		4	11	-0.624		4	11	-1.3108		4	11	-1.85464
	5	11	-0.803827		5	11	-2.81416		5	11	-0.612125		5	11	-1.35264		5	11	-1.8415
	6	11	-0.793076		6	11	-2.79928		6	11	-0.576182		6	11	-1.42606		6	11	-1.85776
	7	11	-0.77883		7	11	-2.78055		7	11	0.41947		7	11	-1.50902		7	11	-1.84951
	8	11	-0.791938		8	11	-2.79927		8	11	0.464156		8	11	-1.46683		8	11	-1.89373
	9	11	-0.855334		9	11	-2.81533		9	11	0.433743		9	11	-1.46984		9	11	-1.89306
	10	11	-0.884414		10	11	-2.80063		10	11	0.448145		10	11	-1.47822		10	11	-1.90958
	11	11	-0.871766		11	11	-2.76898		11	11	0.492394		11	11	-1.51055		11	11	-1.88416
	12	11	-0.831501		12	11	-2.72789		12	11	0.531103		12	11	-1.49603		12	11	-1.89564
	13	11	-0.798848		13	11	-2.65445		13	11	0.569605		13	11	-1.43121		13	11	-1.91495
	14	11	-0.761564		14	11	-2.63303		14	11	0.632315		14	11	-1.40009		14	11	-1.8925
	15	11	-0.733045		15	11	-2.60717		15	11	0.762374		15	11	-1.41014		15	11	-1.85811
	16	11	-0.758035		16	11	-2.62604		16	11	0.853972		16	11	-1.43592		16	11	-1.86955
	17	11	-0.800375		17	11	-2.59612		17	11	0.919237		17	11	-1.39119		17	11	-1.86081
	18	11	-0.812828		18	11	-2.57494		18	11	0.991534		18	11	-1.26941		18	11	-1.84788
	19	11	-0.806491		19	11	-2.5613		19	11	1.10236		19	11	-1.14081		19	11	-1.74884
	20	11	-0.807824		20	11	-2.54006		20	11	1.18252		20	11	-0.979538		20	11	-1.68777
	21	11	-0.836422		21	11	-2.51091		21	11	1.23333		21	11	-0.846071		21	11	-1.61483
	22	11	-0.856944		22	11	-2.48755		22	11	1.27654		22	11	-0.700873		22	11	-1.55116
	23	11	-0.853588		23	11	-2.46713		23	11	1.40205		23	11	-0.580245		23	11	-1.46204
	24	11	-0.841672		24	11	-2.43403		24	11	1.49029		24	11	-0.428493		24	11	-1.31801
	25	11	-0.831921		25	11	-2.42275		25	11	1.55232		25	11	-0.265379		25	11	-1.1535
	26	11	-0.843405		26	11	-2.42927		26	11	1.59869		26	11	-0.152396		26	11	-0.920641
	27	11	-0.868529		27	11	-2.44805		27	11	1.65457		27	11	-0.0202577		27	11	-0.63349
	28	11	-0.874926		28	11	-2.42359		28	11	1.67698		28	11	0.108697		28	11	-0.285455
	29	11	-0.90283		29	11	-2.39218		29	11	1.67176		29	11	0.222672		29	11	-0.132917
	30	11	-0.940413		30	11	-2.381		30	11	1.6756		30	11	0.309685		30	11	0.0498903
	31	11	-1.07899		31	11	-2.37379		31	11	1.64608		31	11	0.34506		31	11	0.164162
	32	11	-1.31811		32	11	-2.38379		32	11	1.6034		32	11	0.345689		32	11	0.213293
	33	11	-1.50245		33	11	-2.41715		33	11	1.48363		33	11	0.315784		33	11	0.164935
	34	11	-1.77468		34	11	-2.46566		34	11	1.36058		34	11	0.121432		34	11	0.030544
	35	11	-2.14879		35	11	-2.5295		35	11	1.11179		35	11	-0.101534		35	11	-0.284973
	36	11	-2.46453		36	11	-2.57462		36	11	0.803922		36	11	-0.447547		36	11	-0.630061
	37	11	-2.5823		37	11	-2.74927		37	11	0.541408		37	11	-0.841849		37	11	-0.909164
	38	11	-2.66915		38	11	3.1284		38	11	0.356523		38	11	-1.30814		38	11	-1.40535
	39	11	-2.73952		39	11	2.65341		39	11	0.1966		39	11	-1.54676		39	11	-1.66406
	40	11	-2.77639		40	11	2.03681		40	11	0.088223		40	11	-1.71572		40	11	-1.83245
	41	11	-2.87935		41	11	1.73534		41	11	-0.00250093		41	11	-1.8275		41	11	-1.89743
	42	11	-2.93351		42	11	1.66108		42	11	-0.0623972		42	11	-1.90155		42	11	-2.00798
	43	11	-2.93622		43	11	1.59639		43	11	-0.136664		43	11	-1.92747		43	11	-2.08706
	44	11	-2.91273		44	11	1.55525		44	11	-0.201476		44	11	-1.95936		44	11	-2.22637
	45	11	-2.93054		45	11	1.50157		45	11	-0.254731		45	11	-2.04289		45	11	-2.33627
	46	11	-2.92567		46	11	1.46936		46	11	-0.294897		46	11	-2.12781		46	11	-2.45679
	47	11	-2.86958		47	11	1.45939		47	11	-0.337178		47	11	-2.24624		47	11	-2.5804
	48	11	-2.83465		48	11	1.41054		48	11	-0.3909		48	11	-2.30267		48	11	-2.73962
	49	11	-2.82248		49	11	1.39652		49	11	-0.439607		49	11	-2.41035		49	11	-2.91486
	50	11	-2.83978		50	11	1.38449		50	11	-0.505203		50	11	-2.49146		50	11	-3.08062
	51	11	-2.82512		51	11	1.39169		51	11	-0.553882		51	11	-2.58939		51	11	3.03627
	52	11	-2.81979		52	11	1.39493		52	11	-0.615401		52	11	-2.67206		52	11	2.90268
	53	11	-2.80403		53	11	1.3842		53	11	-0.683292		53	11	-2.76981		53	11	2.76714
	54	11	-2.78506		54	11	1.38196		54	11	-0.728191		54	11	-2.91462		54	11	2.66666
	55	11	-2.79626		55	11	1.40021		55	11	-0.809713		55	11	-3.03321		55	11	2.6358
	56	11	-2.80937		56	11	1.40184		56	11	-0.881875		56	11	3.12477		56	11	2.58476
	57	11	-2.83084		57	11	1.39945		57	11	-0.999071		57	11	3.05126		57	11	2.55243
	58	11	-2.81827		58	11	1.37747		58	11	-1.07434		58	11	2.91431		58	11	2.46988
	59	11	-2.82546		59	11	1.38144		59	11	-1.14865		59	11	2.82513		59	11	2.41605
	60	11	-2.8022		60	11	1.35355		60	11	-1.21053		60	11	2.76604		60	11	2.37129
	61	11	-2.79452		61	11	1.35683		61	11	-1.25289		61	11	2.761		61	11	2.36394
	62	11	-2.79252		62	11	1.32373		62	11	-1.25113		62	11	2.74412		62	11	2.35792
	63	11	-2.77891		63	11	1.32491		63	11	-1.25217		63	11	2.7033		63	11	2.32434
	64	11	-2.76748		64	11	1.27904		64	11	-1.25149		64	11	2.68531		64	11	2.29395
	65	11	-2.79138		65	11	1.28792		65	11	-1.3235		65	11	2.67931		65	11	2.28137
	66	11	-2.85869		66	11	1.25664		66	11	-1.34111		66	11	2.65162		66	11	2.3264
	67	11	-2.91189		67	11	1.30849		67	11	-1.3524		67	11	2.64414		67	11	2.28921
	68	11	-2.91509		68	11	1.31143		68	11	-1.27025		68	11	2.65627		68	11	2.29846
	69	11	-2.97299		69	11	1.38426		69	11	-1.24459		69	11	2.69863		69	11	2.3276
	70	11	-3.01553		70	11	1.32786		70	11	-1.18707		70	11	2.73771		70	11	2.41742
	71	11	-3.04664		71	11	1.29528		71	11	-1.1251		71	11	2.79403		71	11	2.48591
	72	11	-3.03615		72	11	1.28446		72	11	-1.07006		72	11	2.84219		72	11	2.46697
	73	11	-3.08319		73	11	1.22626		73	11	-1.00449		73	11	2.89443		73	11	2.5114
	1	12	-0.784547		1	12	-2.88807		1	12	-0.655924		1	12	-1.31431		1	12	-1.82413
	2	12	-0.802801		2	12	-2.87808		2	12	0.295132		2	12	-1.41993		2	12	-1.86516
	3	12	-0.814604		3	12	-2.87076		3	12	0.305577		3	12	-1.423		3	12	-1.88347
	4	12	-0.854858		4	12	-2.89577		4	12	0.296464		4	12	-1.44201		4	12	-1.89198
	5	12	-0.877237		5	12	-2.9159		5	12	0.277159		5	12	-1.47268		5	12	-1.87186
	6	12	-0.869029		6	12	-2.90453		6	12	0.333312		6	12	-1.51827		6	12	-1.88137
	7	12	-0.850421		7	12	-2.87188		7	12	0.349339		7	12	-1.55139		7	12	-1.86861
	8	12	-0.857474		8	12	-2.91709		8	12	0.382096		8	12	-1.52059		8	12	-1.91795
	9	12	-0.911583		9	12	-2.95547		9	12	0.338275		9	12	-1.54075		9	12	-1.88487
	10	12	-0.933475		10	12	-2.96315		10	12	0.353738		10	12	-1.55881		10	12	-1.89154
	11	12	-0.90222		11	12	-2.92261		11	12	0.389886		11	12	-1.59135		11	12	-1.88698
	12	12	-0.861373		12	12	-2.88316		12	12	0.423632		12	12	-1.57856		12	12	-1.9238
	13	12	-0.85317		13	12	-2.81963		13	12	0.474618		13	12	-1.5119		13	12	-1.94258
	14	12	-0.835656		14	12	-2.7837		14	12	0.547035		14	12	-1.49761		14	12	-1.92453
	15	12	-0.823578		15	12	-2.73684		15	12	0.66115		15	12	-1.48954		15	12	-1.90489
	16	12	-0.823533		16	12	-2.72688		16	12	0.759918		16	12	-1.51237		16	12	-1.91131
	17	12	-0.856854		17	12	-2.68892		17	12	0.821138		17	12	-1.46095		17	12	-1.90436
	18	12	-0.865319		18	12	-2.66447		18	12	0.905867		18	12	-1.36183		18	12	-1.86397
	19	12	-0.876371		19	12	-2.63564		19	12	1.01297		19	12	-1.24749		19	12	-1.79034
	20	12	-0.877828		20	12	-2.6192		20	12	1.11344		20	12	-1.107		20	12	-1.74493
	21	12	-0.904121		21	12	-2.58998		21	12	1.19219		21	12	-0.987684		21	12	-1.69219
	22	12	-0.933673		22	12	-2.57297		22	12	1.24925		22	12	-0.828757		22	12	-1.62536
	23	12	-0.924873		23	12	-2.53798		23	12	1.40502		23	12	-0.711783		23	12	-1.55407
	24	12	-0.902902		24	12	-2.49969		24	12	1.48951		24	12	-0.533669		24	12	-1.45556
	25	12	-0.8501		25	12	-2.47575		25	12	1.55755		25	12	-0.379615		25	12	-1.32873
	26	12	-0.851944		26	12	-2.468		26	12	1.58786		26	12	-0.239351		26	12	-1.10626
	27	12	-0.856535		27	12	-2.4732		27	12	1.64352		27	12	-0.0802683		27	12	-0.831156
	28	12	-0.87282		28	12	-2.44629		28	12	1.68079		28	12	0.0721917		28	12	-0.463397
	29	12	-0.89234		29	12	-2.43562		29	12	1.67891		29	12	0.176837		29	12	-0.233927
	30	12	-1.00935		30	12	-2.42892		30	12	1.68103		30	12	0.246611		30	12	-0.0302373
	31	12	-1.16768		31	12	-2.42605		31	12	1.64333		31	12	0.260548		31	12	0.0531492
	32	12	-1.46574		32	12	-2.43351		32	12	1.61117		32	12	0.238179		32	12	0.105494
	33	12	-1.56446		33	12	-2.47183		33	12	1.50058		33	12	0.208206		33	12	0.0611949
	34	12	-1.83679		34	12	-2.52726		34	12	1.35019		34	12	0.0581103		34	12	-0.0357106
	35	12	-2.12453		35	12	-2.6004		35	12	1.10269		35	12	-0.102677		35	12	-0.27975
	36	12	-2.3799		36	12	-2.70191		36	12	0.806123		36	12	-0.448497		36	12	-0.592453
	37	12	-2.47569		37	12	-2.93995		37	12	0.628373		37	12	-0.788194		37	12	-0.841838
	38	12	-2.58233		38	12	2.96509		38	12	0.426108		38	12	-1.16281		38	12	-1.23079
	39	12	-2.65863		39	12	2.57446		39	12	0.262793		39	12	-1.40034		39	12	-1.5039
	40	12	-2.70656		40	12	2.1673		40	12	0.145404		40	12	-1.58916		40	12	-1.68243
	41	12	-2.81409		41	12	1.88677		41	12	0.07359		41	12	-1.71609		41	12	-1.79394
	42	12	-2.87588		42	12	1.75704		42	12	0.0292434		42	12	-1.81674		42	12	-1.94563
	43	12	-2.87403		43	12	1.64893		43	12	-0.0580108		43	12	-1.86822		43	12	-2.08528
	44	12	-2.85665		44	12	1.59617		44	12	-0.139648		44	12	-1.91859		44	12	-2.23713
	45	12	-2.86687		45	12	1.54538		45	12	-0.196015		45	12	-2.0001		45	12	-2.35623
	46	12	-2.8717		46	12	1.5151		46	12	-0.237506		46	12	-2.08671		46	12	-2.46888
	47	12	-2.82504		47	12	1.48551		47	12	-0.278794		47	12	-2.20127		47	12	-2.60689
	48	12	-2.81638		48	12	1.43934		48	12	-0.350259		48	12	-2.3023		48	12	-2.78101
	49	12	-2.82538		49	12	1.41159		49	12	-0.421316		49	12	-2.43634		49	12	-2.98047
	50	12	-2.84079		50	12	1.38823		50	12	-0.527953		50	12	-2.55095		50	12	3.10533
	51	12	-2.80412		51	12	1.3853		51	12	-0.581191		51	12	-2.66163		51	12	2.94109
	52	12	-2.8007		52	12	1.38334		52	12	-0.655007		52	12	-2.75865		52	12	2.81928
	53	12	-2.79226		53	12	1.36114		53	12	-0.746166		53	12	-2.87174		53	12	2.70395
	54	12	-2.80022		54	12	1.34139		54	12	-0.839294		54	12	-3.01289		54	12	2.60993
	55	12	-2.80679		55	12	1.34207		55	12	-0.936263		55	12	-3.12381		55	12	2.56952
	56	12	-2.82734		56	12	1.35131		56	12	-1.0068		56	12	3.03711		56	12	2.52635
	57	12	-2.84654		57	12	1.34344		57	12	-1.10325		57	12	2.95956		57	12	2.51237
	58	12	-2.84204		58	12	1.32034		58	12	-1.17944		58	12	2.85782		58	12	2.41992
	59	12	-2.867		59	12	1.30148		59	12	-1.28499		59	12	2.77799		59	12	2.36921
	60	12	-2.84996		60	12	1.26795		60	12	-1.3725		60	12	2.72475		60	12	2.3206
	61	12	-2.84908		61	12	1.27718		61	12	-1.39995		61	12	2.68494		61	12	2.32933
	62	12	-2.85807		62	12	1.25306		62	12	-1.38109		62	12	2.64491		62	12	2.32651
	63	12	-2.86564		63	12	1.25635		63	12	-1.37597		63	12	2.61182		63	12	2.30669
	64	12	-2.87069		64	12	1.21139		64	12	-1.39396		64	12	2.59339		64	12	2.28425
	65	12	-2.85553		65	12	1.21236		65	12	-1.44986		65	12	2.61848		65	12	2.2777
	66	12	-2.9004		66	12	1.2108		66	12	-1.47772		66	12	2.59775		66	12	2.30273
	67	12	-2.96064		67	12	1.25259		67	12	-1.49978		67	12	2.59302		67	12	2.26796
	68	12	-2.99276		68	12	1.26897		68	12	-1.44892		68	12	2.59063		68	12	2.28463
	69	12	-3.04021		69	12	1.30611		69	12	-1.41634		69	12	2.62471		69	12	2.32349
	70	12	-3.04318		70	12	1.23297		70	12	-1.34268		70	12	2.69124		70	12	2.4001
	71	12	-3.06567		71	12	1.2547		71	12	-1.27349		71	12	2.73181		71	12	2.44314
	72	12	-3.07883		72	12	1.25136		72	12	-1.2076		72	12	2.75692		72	12	2.42856
	73	12	3.13446		73	12	1.25058		73	12	-1.15627		73	12	2.77379		73	12	2.48018
	1	13	-0.862378		1	13	-2.94895		1	13	0.249214		1	13	-1.37781		1	13	-1.9175
	2	13	-0.86038		2	13	-2.96662		2	13	0.263923		2	13	-1.46141		2	13	-1.94903
	3	13	-0.858595		3	13	-2.97884		3	13	0.276269		3	13	-1.48112		3	13	-1.96306
	4	13	-0.883479		4	13	-2.99169		4	13	0.225475		4	13	-1.5132		4	13	-1.93911
	5	13	-0.915307		5	13	-2.99304		5	13	0.204258		5	13	-1.55095		5	13	-1.89333
	6	13	-0.904726		6	13	-2.98577		6	13	0.239999		6	13	-1.5807		6	13	-1.8604
	7	13	-0.884476		7	13	-2.96998		7	13	0.248849		7	13	-1.57177		7	13	-1.86598
	8	13	-0.900701		8	13	-3.00638		8	13	0.264695		8	13	-1.54316		8	13	-1.91635
	9	13	-0.93107		9	13	-3.03882		9	13	0.234028		9	13	-1.55869		9	13	-1.86695
	10	13	-0.961854		10	13	-3.05199		10	13	0.258516		10	13	-1.59445		10	13	-1.86687
	11	13	-0.919299		11	13	-3.02621		11	13	0.296606		11	13	-1.62622		11	13	-1.85074
	12	13	-0.881711		12	13	-2.99997		12	13	0.330495		12	13	-1.62472		12	13	-1.91857
	13	13	-0.891391		13	13	-2.94681		13	13	0.394175		13	13	-1.56571		13	13	-1.94438
	14	13	-0.896344		14	13	-2.90233		14	13	0.465995		14	13	-1.56944		14	13	-1.96988
	15	13	-0.890587		15	13	-2.84855		15	13	0.545913		15	13	-1.5511		15	13	-1.94397
	16	13	-0.867131		16	13	-2.82364		16	13	0.63083		16	13	-1.57972		16	13	-1.93102
	17	13	-0.867855		17	13	-2.79738		17	13	0.696786		17	13	-1.51765		17	13	-1.90003
	18	13	-0.882671		18	13	-2.7634		18	13	0.801556		18	13	-1.4527		18	13	-1.85424
	19	13	-0.916425		19	13	-2.71287		19	13	0.913211		19	13	-1.35417		19	13	-1.81313
	20	13	-0.943783		20	13	-2.68165		20	13	1.02348		20	13	-1.25508		20	13	-1.77901
	21	13	-0.9604		21	13	-2.6507		21	13	1.1463		21	13	-1.13154		21	13	-1.74017
	22	13	-0.974489		22	13	-2.63987		22	13	1.23735		22	13	-0.982444		22	13	-1.67047
	23	13	-0.986438		23	13	-2.59149		23	13	1.38335		23	13	-0.833867		23	13	-1.60457
	24	13	-0.980064		24	13	-2.5625		24	13	1.4471		24	13	-0.663512		24	13	-1.50701
	25	13	-0.932299		25	13	-2.52586		25	13	1.52622		25	13	-0.478258		25	13	-1.39173
	26	13	-0.904663		26	13	-2.51925		26	13	1.57235		26	13	-0.281377		26	13	-1.18397
	27	13	-0.900255		27	13	-2.50472		27	13	1.64073		27	13	-0.0686311		27	13	-0.91455
	28	13	-0.910106		28	13	-2.47561		28	13	1.67645		28	13	0.103115		28	13	-0.554708
	29	13	-0.930289		29	13	-2.45886		29	13	1.69635		29	13	0.193959		29	13	-0.288334
	30	13	-1.04758		30	13	-2.45307		30	13	1.70869		30	13	0.219775		30	13	-0.109975
	31	13	-1.1939		31	13	-2.4538		31	13	1.68434		31	13	0.209536		31	13	-0.0500445
	32	13	-1.48253		32	13	-2.45319		32	13	1.63934		32	13	0.166555		32	13	0.00981619
	33	13	-1.6482		33	13	-2.48112		33	13	1.52424		33	13	0.150542		33	13	-0.0211029
	34	13	-1.85954		34	13	-2.54803		34	13	1.39202		34	13	0.0509719		34	13	-0.0605868
	35	13	-2.05308		35	13	-2.64545		35	13	1.16937		35	13	-0.106547		35	13	-0.270275
	36	13	-2.24736		36	13	-2.7883		36	13	0.912008		36	13	-0.431302		36	13	-0.559541
	37	13	-2.38898		37	13	-3.05161		37	13	0.720051		37	13	-0.804668		37	13	-0.895226
	38	13	-2.55057		38	13	2.91502		38	13	0.501656		38	13	-1.1083		38	13	-1.14883
	39	13	-2.61643		39	13	2.57654		39	13	0.37824		39	13	-1.31107		39	13	-1.39224
	40	13	-2.66469		40	13	2.27678		40	13	0.264677		40	13	-1.4745		40	13	-1.56045
	41	13	-2.77299		41	13	2.03169		41	13	0.181445		41	13	-1.60196		41	13	-1.71981
	42	13	-2.83339		42	13	1.86204		42	13	0.0970336		42	13	-1.71843		42	13	-1.88355
	43	13	-2.86232		43	13	1.72855		43	13	0.0169874		43	13	-1.80719		43	13	-2.05627
	44	13	-2.83443		44	13	1.65219		44	13	-0.0762419		44	13	-1.89277		44	13	-2.20638
	45	13	-2.82642		45	13	1.61217		45	13	-0.122679		45	13	-1.98736		45	13	-2.34001
	46	13	-2.81614		46	13	1.5714		46	13	-0.181271		46	13	-2.06605		46	13	-2.47881
	47	13	-2.79963		47	13	1.5154		47	13	-0.214715		47	13	-2.20059		47	13	-2.65072
	48	13	-2.80141		48	13	1.45293		48	13	-0.305007		48	13	-2.34043		48	13	-2.8392
	49	13	-2.81694		49	13	1.4305		49	13	-0.402902		49	13	-2.49921		49	13	-3.0533
	50	13	-2.82605		50	13	1.4079		50	13	-0.532166		50	13	-2.62566		50	13	3.02326
	51	13	-2.81312		51	13	1.39885		51	13	-0.621856		51	13	-2.76632		51	13	2.86122
	52	13	-2.81776		52	13	1.38356		52	13	-0.703626		52	13	-2.89303		52	13	2.75503
	53	13	-2.81156		53	13	1.35484		53	13	-0.820194		53	13	-3.01475		53	13	2.67092
	54	13	-2.82532		54	13	1.33986		54	13	-0.923185		54	13	-3.11418		54	13	2.58975
	55	13	-2.83026		55	13	1.32454		55	13	-1.03723		55	13	3.07817		55	13	2.53635
	56	13	-2.84252		56	13	1.33806		56	13	-1.10563		56	13	2.98133		56	13	2.48568
	57	13	-2.83751		57	13	1.30278		57	13	-1.18819		57	13	2.89479		57	13	2.45963
	58	13	-2.84232		58	13	1.2665		58	13	-1.26296		58	13	2.82404		58	13	2.37008
	59	13	-2.86955		59	13	1.21924		59	13	-1.37573		59	13	2.7545		59	13	2.32113
	60	13	-2.87393		60	13	1.18003		60	13	-1.46788		60	13	2.69902		60	13	2.30646
	61	13	-2.8675		61	13	1.18258		61	13	-1.49773		61	13	2.64121		61	13	2.33462
	62	13	-2.89584		62	13	1.14059		62	13	-1.47177		62	13	2.58554		62	13	2.36138
	63	13	-2.91751		63	13	1.14433		63	13	-1.48108		63	13	2.56355		63	13	2.34015
	64	13	-2.94932		64	13	1.11293		64	13	-1.51195		64	13	2.53717		64	13	2.31678
	65	13	-2.92413		65	13	1.12248		65	13	-1.56207		65	13	2.56036		65	13	2.29222
	66	13	-2.94922		66	13	1.12792		66	13	-1.58085		66	13	2.54182		66	13	2.30672
	67	13	-2.97925		67	13	1.13816		67	13	-1.59444		67	13	2.55447		67	13	2.29293
	68	13	-3.04322		68	13	1.17148		68	13	-1.5947		68	13	2.56105		68	13	2.30009
	69	13	-3.08363		69	13	1.20357		69	13	-1.55867		69	13	2.58186		69	13	2.28431
	70	13	-3.10251		70	13	1.20465		70	13	-1.49226		70	13	2.64579		70	13	2.32636
	71	13	-3.10288		71	13	1.23482		71	13	-1.39107		71	13	2.69258		71	13	2.37336
	72	13	-3.13815		72	13	1.20324		72	13	-1.34261		72	13	2.74223		72	13	2.38467
	73	13	3.10174		73	13	1.20928		73	13	-1.30465		73	13	2.74976		73	13	2.4102
	1	14	-0.901439		1	14	-2.9999		1	14	0.194113		1	14	-1.46526		1	14	-1.99009
	2	14	-0.907974		2	14	-3.03234		2	14	0.19705		2	14	-1.52542		2	14	-2.02193
	3	14	-0.902569		3	14	-3.07564		3	14	0.196238		3	14	-1.57102		3	14	-2.03733
	4	14	-0.934878		4	14	-3.08068		4	14	0.156974		4	14	-1.61846		4	14	-1.97128
	5	14	-0.968745		5	14	-3.08317		5	14	0.158751		5	14	-1.65324		5	14	-1.93843
	6	14	-0.979439		6	14	-3.07372		6	14	0.191411		6	14	-1.64187		6	14	-1.85099
	7	14	-0.970622		7	14	-3.06551		7	14	0.219868		7	14	-1.60618		7	14	-1.86118
	8	14	-0.985095		8	14	-3.08609		8	14	0.225662		8	14	-1.57679		8	14	-1.87305
	9	14	-0.98647		9	14	-3.09802		9	14	0.214102		9	14	-1.60262		9	14	-1.81934
	10	14	-1.02219		10	14	-3.1094		10	14	0.227773		10	14	-1.61806		10	14	-1.843
	11	14	-0.970869		11	14	-3.09354		11	14	0.24944		11	14	-1.64824		11	14	-1.85789
	12	14	-0.928654		12	14	-3.0792		12	14	0.284158		12	14	-1.64407		12	14	-1.94413
	13	14	-0.911561		13	14	-3.04442		13	14	0.329685		13	14	-1.59763		13	14	-1.92736
	14	14	-0.941433		14	14	-2.98418		14	14	0.394479		14	14	-1.59011		14	14	-1.93674
	15	14	-0.96335		15	14	-2.92198		15	14	0.451469		15	14	-1.58921		15	14	-1.92563
	16	14	-0.948867		16	14	-2.88751		16	14	0.52066		16	14	-1.61722		16	14	-1.91515
	17	14	-0.917094		17	14	-2.87885		17	14	0.620403		17	14	-1.55376		17	14	-1.90036
	18	14	-0.927949		18	14	-2.8433		18	14	0.732237		18	14	-1.49237		18	14	-1.86418
	19	14	-0.97837		19	14	-2.77978		19	14	0.875801		19	14	-1.42326		19	14	-1.84997
	20	14	-1.00834		20	14	-2.74378		20	14	0.97632		20	14	-1.35242		20	14	-1.82204
	21	14	-0.999965		21	14	-2.69377		21	14	1.09943		21	14	-1.21294		21	14	-1.77967
	22	14	-0.996183		22	14	-2.67136		22	14	1.19076		22	14	-1.06632		22	14	-1.71137
	23	14	-1.00748		23	14	-2.62214		23	14	1.31245		23	14	-0.917394		23	14	-1.6398
	24	14	-1.01099		24	14	-2.59753		24	14	1.38895		24	14	-0.792298		24	14	-1.54699
	25	14	-0.978258		25	14	-2.55678		25	14	1.50099		25	14	-0.58389		25	14	-1.43792
	26	14	-0.965767		26	14	-2.54955		26	14	1.57966		26	14	-0.374656		26	14	-1.2352
	27	14	-0.956451		27	14	-2.52928		27	14	1.64608		27	14	-0.101128		27	14	-0.957282
	28	14	-0.971771		28	14	-2.50264		28	14	1.67935		28	14	0.107188		28	14	-0.620908
	29	14	-1.00543		29	14	-2.46101		29	14	1.70979		29	14	0.221579		29	14	-0.321767
	30	14	-1.1013		30	14	-2.47231		30	14	1.71319		30	14	0.249498		30	14	-0.118992
	31	14	-1.2245		31	14	-2.48616		31	14	1.68262		31	14	0.203195		31	14	-0.0122841
	32	14	-1.48929		32	14	-2.4972		32	14	1.63995		32	14	0.156795		32	14	0.0373388
	33	14	-1.67487		33	14	-2.47972		33	14	1.54022		33	14	0.126093		33	14	0.0108514
	34	14	-1.88366		34	14	-2.5269		34	14	1.43605		34	14	0.0738137		34	14	-0.00236227
	35	14	-2.0371		35	14	-2.63445		35	14	1.23875		35	14	-0.0767064		35	14	-0.1763
	36	14	-2.20508		36	14	-2.79064		36	14	1.04601		36	14	-0.375607		36	14	-0.510535
	37	14	-2.34527		37	14	-3.03417		37	14	0.848539		37	14	-0.739782		37	14	-0.897999
	38	14	-2.53438		38	14	3.00314		38	14	0.605833		38	14	-1.02901		38	14	-1.06303
	39	14	-2.62868		39	14	2.58235		39	14	0.482109		39	14	-1.2064		39	14	-1.2787
	40	14	-2.69101		40	14	2.31815		40	14	0.35853		40	14	-1.34908		40	14	-1.465
	41	14	-2.76665		41	14	2.10588		41	14	0.256184		41	14	-1.47715		41	14	-1.63595
	42	14	-2.80026		42	14	1.93157		42	14	0.163855		42	14	-1.6143		42	14	-1.81364
	43	14	-2.82931		43	14	1.78239		43	14	0.109155		43	14	-1.73307		43	14	-2.00157
	44	14	-2.81081		44	14	1.69104		44	14	0.031343		44	14	-1.8627		44	14	-2.19412
	45	14	-2.82795		45	14	1.65556		45	14	-0.023732		45	14	-1.96487		45	14	-2.34742
	46	14	-2.80906		46	14	1.61311		46	14	-0.11926		46	14	-2.06159		46	14	-2.51594
	47	14	-2.81597		47	14	1.54741		47	14	-0.152269		47	14	-2.19734		47	14	-2.69485
	48	14	-2.80131		48	14	1.48665		48	14	-0.278024		48	14	-2.36656		48	14	-2.88985
	49	14	-2.80706		49	14	1.46731		49	14	-0.41282		49	14	-2.51721		49	14	-3.09597
	50	14	-2.80574		50	14	1.44738		50	14	-0.570357		50	14	-2.6828		50	14	2.9767
	51	14	-2.80499		51	14	1.41751		51	14	-0.671572		51	14	-2.84522		51	14	2.80677
	52	14	-2.81602		52	14	1.37671		52	14	-0.749625		52	14	-3.01657		52	14	2.70074
	53	14	-2.80786		53	14	1.33592		53	14	-0.855545		53	14	-3.13584		53	14	2.61671
	54	14	-2.81869		54	14	1.32229		54	14	-0.957317		54	14	3.06897		54	14	2.54589
	55	14	-2.82285		55	14	1.30322		55	14	-1.09781		55	14	2.98999		55	14	2.48882
	56	14	-2.84031		56	14	1.29609		56	14	-1.20971		56	14	2.90139		56	14	2.44197
	57	14	-2.84178		57	14	1.23682		57	14	-1.29099		57	14	2.81452		57	14	2.42225
	58	14	-2.86419		58	14	1.19865		58	14	-1.3532		58	14	2.76968		58	14	2.35232
	59	14	-2.89284		59	14	1.1391		59	14	-1.45772		59	14	2.72182		59	14	2.31512
	60	14	-2.91139		60	14	1.09952		60	14	-1.53306		60	14	2.65797		60	14	2.29867
	61	14	-2.90331		61	14	1.07108		61	14	-1.56713		61	14	2.5895		61	14	2.34066
	62	14	-2.92977		62	14	1.02847		62	14	-1.55815		62	14	2.53338		62	14	2.37088
	63	14	-2.93817		63	14	1.02006		63	14	-1.58656		63	14	2.51546		63	14	2.36193
	64	14	-2.97093		64	14	1.0206		64	14	-1.59719		64	14	2.48941		64	14	2.34243
	65	14	-2.95295		65	14	1.03006		65	14	-1.63358		65	14	2.50596		65	14	2.35574
	66	14	-2.97824		66	14	1.05168		66	14	-1.64346		66	14	2.50771		66	14	2.34595
	67	14	-3.01801		67	14	1.06862		67	14	-1.66234		67	14	2.53278		67	14	2.33849
	68	14	-3.08034		68	14	1.12332		68	14	-1.66114		68	14	2.52879		68	14	2.31953
	69	14	-3.11528		69	14	1.13587		69	14	-1.65305		69	14	2.5378		69	14	2.30546
	70	14	-3.11156		70	14	1.11626		70	14	-1.60914		70	14	2.59296		70	14	2.30323
	71	14	-3.1157		71	14	1.11129		71	14	-1.52367		71	14	2.63758		71	14	2.3303
	72	14	3.12799		72	14	1.08481		72	14	-1.42457		72	14	2.69573		72	14	2.34499
	73	14	3.08235		73	14	1.09906		73	14	-1.37646		73	14	2.6965		73	14	2.40364
	1	15	-0.94872		1	15	-3.03026		1	15	0.158385		1	15	-1.48612		1	15	-1.97749
	2	15	-0.942779		2	15	-3.08933		2	15	0.146962		2	15	-1.52945		2	15	-2.01397
	3	15	-0.941265		3	15	-3.1286		3	15	0.148278		3	15	-1.57856		3	15	-2.00621
	4	15	-0.949455		4	15	-3.12805		4	15	0.133306		4	15	-1.61506		4	15	-1.94999
	5	15	-0.960424		5	15	-3.12432		5	15	0.157449		5	15	-1.65928		5	15	-1.9964
	6	15	-0.972575		6	15	-3.12799		6	15	0.167297		6	15	-1.65828		6	15	-1.92264
	7	15	-0.958934		7	15	-3.12347		7	15	0.185973		7	15	-1.64546		7	15	-1.94092
	8	15	-0.967063		8	15	-3.12962		8	15	0.181433		8	15	-1.60419		8	15	-1.86668
	9	15	-0.96055		9	15	-3.11102		9	15	0.18505		9	15	-1.60778		9	15	-1.78766
	10	15	-0.997692		10	15	-3.13414		10	15	0.189287		10	15	-1.61526		10	15	-1.77706
	11	15	-0.977664		11	15	-3.13247		11	15	0.205517		11	15	-1.6434		11	15	-1.78338
	12	15	-0.947015		12	15	-3.13684		12	15	0.240496		12	15	-1.63997		12	15	-1.87874
	13	15	-0.922777		13	15	-3.10931		13	15	0.294092		13	15	-1.61253		13	15	-1.83789
	14	15	-0.952171		14	15	-3.06216		14	15	0.34908		14	15	-1.61155		14	15	-1.84185
	15	15	-0.98518		15	15	-3.02507		15	15	0.405397		15	15	-1.62934		15	15	-1.85712
	16	15	-0.997795		16	15	-2.99807		16	15	0.476286		16	15	-1.63824		16	15	-1.88871
	17	15	-0.962622		17	15	-2.97675		17	15	0.596056		17	15	-1.5761		17	15	-1.87868
	18	15	-0.95227		18	15	-2.91686		18	15	0.700702		18	15	-1.51647		18	15	-1.85504
	19	15	-0.995146		19	15	-2.84393		19	15	0.838985		19	15	-1.47621		19	15	-1.84877
	20	15	-1.04118		20	15	-2.81101		20	15	0.911753		20	15	-1.43324		20	15	-1.84188
	21	15	-1.04918		21	15	-2.75817		21	15	1.02055		21	15	-1.28011		21	15	-1.8007
	22	15	-1.04119		22	15	-2.71545		22	15	1.11976		22	15	-1.12096		22	15	-1.72537
	23	15	-1.03272		23	15	-2.65873		23	15	1.2188		23	15	-0.9427		23	15	-1.64279
	24	15	-1.02746		24	15	-2.62853		24	15	1.29525		24	15	-0.846867		24	15	-1.55729
	25	15	-1.00471		25	15	-2.58483		25	15	1.40306		25	15	-0.628977		25	15	-1.46244
	26	15	-1.01982		26	15	-2.57492		26	15	1.53791		26	15	-0.403802		26	15	-1.2639
	27	15	-1.03878		27	15	-2.54783		27	15	1.64462		27	15	-0.101986		27	15	-0.994582
	28	15	-1.0534		28	15	-2.51241		28	15	1.71954		28	15	0.116856		28	15	-0.694153
	29	15	-1.08762		29	15	-2.4483		29	15	1.76118		29	15	0.258267		29	15	-0.374803
	30	15	-1.13002		30	15	-2.46097		30	15	1.74584		30	15	0.298933		30	15	-0.0905112
	31	15	-1.24978		31	15	-2.48072		31	15	1.71424		31	15	0.261555		31	15	0.0998163
	32	15	-1.42748		32	15	-2.50454		32	15	1.66732		32	15	0.199469		32	15	0.160567
	33	15	-1.61487		33	15	-2.47689		33	15	1.59017		33	15	0.117569		33	15	0.112673
	34	15	-1.81239		34	15	-2.53265		34	15	1.48187		34	15	0.0293539		34	15	0.0446774
	35	15	-2.02138		35	15	-2.64896		35	15	1.28657		35	15	-0.13869		35	15	-0.130672
	36	15	-2.21098		36	15	-2.80947		36	15	1.12233		36	15	-0.358969		36	15	-0.479393
	37	15	-2.33459		37	15	-3.01458		37	15	0.889992		37	15	-0.648916		37	15	-0.85574
	38	15	-2.50186		38	15	3.06646		38	15	0.679717		38	15	-0.918941		38	15	-1.07255
	39	15	-2.62031		39	15	2.65299		39	15	0.563883		39	15	-1.10486		39	15	-1.25068
	40	15	-2.70715		40	15	2.39122		40	15	0.44851		40	15	-1.23961		40	15	-1.42102
	41	15	-2.76005		41	15	2.15928		41	15	0.32892		41	15	-1.37882		41	15	-1.57015
	42	15	-2.76658		42	15	2.00621		42	15	0.220046		42	15	-1.51601		42	15	-1.76098
	43	15	-2.78958		43	15	1.84726		43	15	0.17		43	15	-1.65368		43	15	-1.95319
	44	15	-2.78954		44	15	1.75342		44	15	0.0925319		44	15	-1.80142		44	15	-2.15857
	45	15	-2.81649		45	15	1.70101		45	15	0.0338414		45	15	-1.94124		45	15	-2.33256
	46	15	-2.79766		46	15	1.66079		46	15	-0.0700395		46	15	-2.06755		46	15	-2.56181
	47	15	-2.79559		47	15	1.57494		47	15	-0.132069		47	15	-2.22206		47	15	-2.77294
	48	15	-2.77165		48	15	1.51109		48	15	-0.274922		48	15	-2.41454		48	15	-2.99623
	49	15	-2.77621		49	15	1.47273		49	15	-0.426555		49	15	-2.5823		49	15	3.09924
	50	15	-2.78809		50	15	1.461		50	15	-0.579393		50	15	-2.7656		50	15	2.92025
	51	15	-2.81197		51	15	1.4277		51	15	-0.705037		51	15	-2.92528		51	15	2.77329
	52	15	-2.83701		52	15	1.37682		52	15	-0.810341		52	15	-3.11045		52	15	2.67074
	53	15	-2.84083		53	15	1.33657		53	15	-0.906494		53	15	3.05887		53	15	2.58275
	54	15	-2.85287		54	15	1.32146		54	15	-1.00116		54	15	2.98301		54	15	2.52405
	55	15	-2.85288		55	15	1.29616		55	15	-1.11835		55	15	2.91173		55	15	2.47638
	56	15	-2.86148		56	15	1.26406		56	15	-1.24985		56	15	2.83942		56	15	2.45809
	57	15	-2.87448		57	15	1.19028		57	15	-1.3499		57	15	2.75849		57	15	2.43217
	58	15	-2.89855		58	15	1.17254		58	15	-1.43422		58	15	2.72219		58	15	2.39769
	59	15	-2.92164		59	15	1.12641		59	15	-1.53506		59	15	2.68124		59	15	2.34144
	60	15	-2.93542		60	15	1.0739		60	15	-1.57866		60	15	2.62687		60	15	2.31737
	61	15	-2.9404		61	15	1.00902		61	15	-1.62075		61	15	2.56071		61	15	2.37336
	62	15	-2.96317		62	15	0.947455		62	15	-1.63604		62	15	2.5029		62	15	2.43889
	63	15	-2.96507		63	15	0.932428		63	15	-1.66318		63	15	2.48459		63	15	2.446
	64	15	-2.98674		64	15	0.926149		64	15	-1.66781		64	15	2.46778		64	15	2.39055
	65	15	-2.99189		65	15	0.916783		65	15	-1.69437		65	15	2.47565		65	15	2.4169
	66	15	-3.02526		66	15	0.947923		66	15	-1.71154		66	15	2.48198		66	15	2.3969
	67	15	-3.05419		67	15	0.969827		67	15	-1.73805		67	15	2.5071		67	15	2.37549
	68	15	-3.08503		68	15	1.02908		68	15	-1.71829		68	15	2.51761		68	15	2.32089
	69	15	-3.11489		69	15	1.02973		69	15	-1.72319		69	15	2.52514		69	15	2.29403
	70	15	-3.14054		70	15	1.02542		70	15	-1.67419		70	15	2.5519		70	15	2.29706
	71	15	3.11721		71	15	1.01299		71	15	-1.61978		71	15	2.58744		71	15	2.33038
	72	15	3.10726		72	15	0.985636		72	15	-1.51489		72	15	2.63482		72	15	2.35723
	73	15	3.09514		73	15	0.972524		73	15	-1.46239		73	15	2.6591		73	15	2.39374
	1	16	-0.951687		1	16	-3.07856		1	16	0.126875		1	16	-1.51237		1	16	-1.9043
	2	16	-0.956506		2	16	-3.11649		2	16	0.103667		2	16	-1.54203		2	16	-1.95052
	3	16	-0.970977		3	16	3.13759		3	16	0.108362		3	16	-1.58627		3	16	-1.95845
	4	16	-0.990769		4	16	3.13376		4	16	0.114262		4	16	-1.62665		4	16	-1.9611
	5	16	-0.980479		5	16	3.09927		5	16	0.145563		5	16	-1.6793		5	16	-2.04917
	6	16	-0.985196		6	16	3.07289		6	16	0.163012		6	16	-1.69797		6	16	-1.94218
	7	16	-0.955883		7	16	3.07371		7	16	0.158404		7	16	-1.71605		7	16	-1.92971
	8	16	-0.951749		8	16	3.07805		8	16	0.156728		8	16	-1.67444		8	16	-1.75792
	9	16	-0.937102		9	16	3.10496		9	16	0.15756		9	16	-1.67376		9	16	-1.74667
	10	16	-0.986067		10	16	3.08433		10	16	0.159281		10	16	-1.68667		10	16	-1.70621
	11	16	-1.01121		11	16	3.09504		11	16	0.159454		11	16	-1.69501		11	16	-1.8119
	12	16	-1.00289		12	16	3.09405		12	16	0.181058		12	16	-1.65844		12	16	-1.82285
	13	16	-0.970218		13	16	3.10035		13	16	0.241968		13	16	-1.60906		13	16	-1.78347
	14	16	-0.972162		14	16	3.13306		14	16	0.2951		14	16	-1.6147		14	16	-1.74071
	15	16	-0.983329		15	16	-3.11215		15	16	0.357593		15	16	-1.6378		15	16	-1.78343
	16	16	-1.01274		16	16	-3.0661		16	16	0.440679		16	16	-1.63374		16	16	-1.83088
	17	16	-1.00644		17	16	-3.0342		17	16	0.566948		17	16	-1.59157		17	16	-1.82565
	18	16	-0.994457		18	16	-2.9709		18	16	0.688395		18	16	-1.53898		18	16	-1.83268
	19	16	-1.02363		19	16	-2.91332		19	16	0.818927		19	16	-1.51265		19	16	-1.83273
	20	16	-1.0569		20	16	-2.87002		20	16	0.890395		20	16	-1.45856		20	16	-1.83569
	21	16	-1.08621		21	16	-2.82039		21	16	0.98396		21	16	-1.30745		21	16	-1.80441
	22	16	-1.07961		22	16	-2.76894		22	16	1.06097		22	16	-1.15182		22	16	-1.76447
	23	16	-1.05677		23	16	-2.72588		23	16	1.15075		23	16	-0.993514		23	16	-1.68204
	24	16	-1.05297		24	16	-2.67222		24	16	1.23682		24	16	-0.906438		24	16	-1.60128
	25	16	-1.02286		25	16	-2.61533		25	16	1.36091		25	16	-0.686693		25	16	-1.48001
	26	16	-1.06004		26	16	-2.57754		26	16	1.52646		26	16	-0.404795		26	16	-1.31203
	27	16	-1.07348		27	16	-2.54049		27	16	1.66938		27	16	-0.117384		27	16	-1.04688
	28	16	-1.09975		28	16	-2.50477		28	16	1.79951		28	16	0.110953		28	16	-0.767116
	29	16	-1.14891		29	16	-2.4447		29	16	1.8475		29	16	0.267557		29	16	-0.424835
	30	16	-1.203		30	16	-2.4581		30	16	1.82437		30	16	0.349384		30	16	-0.0233991
	31	16	-1.34612		31	16	-2.46477		31	16	1.77453		31	16	0.335463		31	16	0.240933
	32	16	-1.48092		32	16	-2.49453		32	16	1.72167		32	16	0.283565		32	16	0.296469
	33	16	-1.58054		33	16	-2.48654		33	16	1.63428		33	16	0.164839		33	16	0.246604
	34	16	-1.76056		34	16	-2.54822		34	16	1.50506		34	16	0.0509399		34	16	0.111154
	35	16	-1.98448		35	16	-2.6646		35	16	1.32818		35	16	-0.111846		35	16	-0.0735316
	36	16	-2.22127		36	16	-2.81326		36	16	1.17895		36	16	-0.311651		36	16	-0.439966
	37	16	-2.32217		37	16	-3.0001		37	16	0.979354		37	16	-0.56898		37	16	-0.745492
	38	16	-2.44435		38	16	3.07165		38	16	0.796682		38	16	-0.827675		38	16	-0.989509
	39	16	-2.54337		39	16	2.69596		39	16	0.648028		39	16	-1.03932		39	16	-1.16862
	40	16	-2.66631		40	16	2.44722		40	16	0.519033		40	16	-1.19573		40	16	-1.36134
	41	16	-2.73291		41	16	2.19736		41	16	0.407742		41	16	-1.33893		41	16	-1.51973
	42	16	-2.74056		42	16	2.01067		42	16	0.303922		42	16	-1.46299		42	16	-1.71825
	43	16	-2.73648		43	16	1.83998		43	16	0.24942		43	16	-1.59561		43	16	-1.90314
	44	16	-2.73519		44	16	1.77076		44	16	0.156136		44	16	-1.75159		44	16	-2.13456
	45	16	-2.77892		45	16	1.73906		45	16	0.0833715		45	16	-1.89347		45	16	-2.335
	46	16	-2.78205		46	16	1.69749		46	16	-0.0320237		46	16	-2.04538		46	16	-2.61464
	47	16	-2.79002		47	16	1.61049		47	16	-0.115879		47	16	-2.1921		47	16	-2.84905
	48	16	-2.77112		48	16	1.55266		48	16	-0.275236		48	16	-2.42547		48	16	-3.09658
	49	16	-2.78175		49	16	1.50543		49	16	-0.423266		49	16	-2.62479		49	16	3.01114
	50	16	-2.79902		50	16	1.48176		50	16	-0.583582		50	16	-2.84193		50	16	2.838
	51	16	-2.82382		51	16	1.43106		51	16	-0.72434		51	16	-2.9941		51	16	2.71123
	52	16	-2.85988		52	16	1.37329		52	16	-0.860017		52	16	3.13045		52	16	2.59851
	53	16	-2.88236		53	16	1.32986		53	16	-0.963217		53	16	3.01253		53	16	2.51761
	54	16	-2.89625		54	16	1.29428		54	16	-1.0536		54	16	2.94073		54	16	2.47528
	55	16	-2.8867		55	16	1.25457		55	16	-1.14572		55	16	2.86212		55	16	2.45933
	56	16	-2.8899		56	16	1.19785		56	16	-1.27904		56	16	2.79738		56	16	2.45724
	57	16	-2.91715		57	16	1.14277		57	16	-1.39328		57	16	2.70369		57	16	2.44132
	58	16	-2.9313		58	16	1.14244		58	16	-1.49029		58	16	2.6664		58	16	2.43189
	59	16	-2.9472		59	16	1.11687		59	16	-1.59243		59	16	2.643		59	16	2.40072
	60	16	-2.9556		60	16	1.05992		60	16	-1.62409		60	16	2.60347		60	16	2.35301
	61	16	-2.98246		61	16	0.985438		61	16	-1.67104		61	16	2.53872		61	16	2.4227
	62	16	-3.00571		62	16	0.926106		62	16	-1.69222		62	16	2.47872		62	16	2.48827
	63	16	-3.0129		63	16	0.894451		63	16	-1.70678		63	16	2.47485		63	16	2.52495
	64	16	-3.01859		64	16	0.878906		64	16	-1.69841		64	16	2.47252		64	16	2.46553
	65	16	-3.03047		65	16	0.840092		65	16	-1.71097		65	16	2.4824		65	16	2.49959
	66	16	-3.06708		66	16	0.860504		66	16	-1.71243		66	16	2.48557		66	16	2.46588
	67	16	-3.12199		67	16	0.879459		67	16	-1.75722		67	16	2.4892		67	16	2.44947
	68	16	-3.1244		68	16	0.941667		68	16	-1.72494		68	16	2.50188		68	16	2.37043
	69	16	3.13833		69	16	0.948199		69	16	-1.77069		69	16	2.51392		69	16	2.38271
	70	16	3.13677		70	16	0.945832		70	16	-1.71479		70	16	2.53797		70	16	2.35606
	71	16	3.08537		71	16	0.948172		71	16	-1.686		71	16	2.54307		71	16	2.36828
	72	16	3.08403		72	16	0.936307		72	16	-1.57557		72	16	2.5534		72	16	2.39454
	73	16	3.07857		73	16	0.89939		73	16	-1.5082		73	16	2.57217		73	16	2.4264
	1	17	-1.00232		1	17	-3.10905		1	17	0.156894		1	17	-1.50085		1	17	-1.89809
	2	17	-0.975674		2	17	3.14108		2	17	0.13118		2	17	-1.54571		2	17	-1.93477
	3	17	-0.975139		3	17	3.10937		3	17	0.149911		3	17	-1.59236		3	17	-1.91726
	4	17	-0.993702		4	17	3.10783		4	17	0.134997		4	17	-1.62616		4	17	-1.89634
	5	17	-0.985928		5	17	3.07271		5	17	0.147852		5	17	-1.68186		5	17	-1.97728
	6	17	-0.962017		6	17	3.04145		6	17	0.143217		6	17	-1.71555		6	17	-1.88112
	7	17	-0.931701		7	17	3.02856		7	17	0.136176		7	17	-1.72793		7	17	-1.89569
	8	17	-0.927516		8	17	3.04421		8	17	0.144398		8	17	-1.69638		8	17	-1.67187
	9	17	-0.921258		9	17	3.067		9	17	0.135633		9	17	-1.68753		9	17	-1.67363
	10	17	-0.949444		10	17	3.05118		10	17	0.13074		10	17	-1.72452		10	17	-1.56158
	11	17	-1.01316		11	17	3.05046		11	17	0.134332		11	17	-1.72658		11	17	-1.63963
	12	17	-1.04067		12	17	3.05475		12	17	0.167672		12	17	-1.68469		12	17	-1.6597
	13	17	-1.04604		13	17	3.05176		13	17	0.241573		13	17	-1.62811		13	17	-1.76132
	14	17	-1.00768		14	17	3.0699		14	17	0.275151		14	17	-1.62496		14	17	-1.74997
	15	17	-0.995654		15	17	3.09926		15	17	0.334035		15	17	-1.62803		15	17	-1.7843
	16	17	-1.00198		16	17	-3.13083		16	17	0.409424		16	17	-1.61845		16	17	-1.78795
	17	17	-1.02259		17	17	-3.08856		17	17	0.523595		17	17	-1.5991		17	17	-1.78322
	18	17	-0.998979		18	17	-3.02822		18	17	0.633483		18	17	-1.56898		18	17	-1.802
	19	17	-1.01433		19	17	-2.97966		19	17	0.743841		19	17	-1.54497		19	17	-1.80645
	20	17	-1.0322		20	17	-2.92264		20	17	0.846287		20	17	-1.48551		20	17	-1.80915
	21	17	-1.11011		21	17	-2.88141		21	17	0.958689		21	17	-1.36968		21	17	-1.7935
	22	17	-1.11968		22	17	-2.82214		22	17	1.06859		22	17	-1.22458		22	17	-1.77255
	23	17	-1.08721		23	17	-2.78413		23	17	1.17747		23	17	-1.08596		23	17	-1.71625
	24	17	-1.05985		24	17	-2.71491		24	17	1.2511		24	17	-0.964527		24	17	-1.64165
	25	17	-1.02906		25	17	-2.65733		25	17	1.36521		25	17	-0.726935		25	17	-1.54224
	26	17	-1.06796		26	17	-2.5895		26	17	1.52523		26	17	-0.363278		26	17	-1.39807
	27	17	-1.06729		27	17	-2.53437		27	17	1.69203		27	17	-0.0811382		27	17	-1.17122
	28	17	-1.07121		28	17	-2.48882		28	17	1.83968		28	17	0.160515		28	17	-0.846717
	29	17	-1.11329		29	17	-2.4466		29	17	1.90511		29	17	0.304196		29	17	-0.436672
	30	17	-1.17956		30	17	-2.45391		30	17	1.89395		30	17	0.401993		30	17	0.0160422
	31	17	-1.3439		31	17	-2.4508		31	17	1.85971		31	17	0.397794		31	17	0.286911
	32	17	-1.43329		32	17	-2.47436		32	17	1.81195		32	17	0.367714		32	17	0.361763
	33	17	-1.52234		33	17	-2.48374		33	17	1.73784		33	17	0.258877		33	17	0.345455
	34	17	-1.67105		34	17	-2.55627		34	17	1.57247		34	17	0.124848		34	17	0.202125
	35	17	-1.91136		35	17	-2.65438		35	17	1.3827		35	17	-0.0474616		35	17	0.00644749
	36	17	-2.14505		36	17	-2.79659		36	17	1.23135		36	17	-0.241644		36	17	-0.326805
	37	17	-2.25348		37	17	-2.96308		37	17	1.04693		37	17	-0.480041		37	17	-0.598076
	38	17	-2.36475		38	17	3.04885		38	17	0.905548		38	17	-0.717698		38	17	-0.868224
	39	17	-2.46227		39	17	2.75136		39	17	0.744706		39	17	-0.944895		39	17	-1.07245
	40	17	-2.6207		40	17	2.5117		40	17	0.62015		40	17	-1.11397		40	17	-1.27798
	41	17	-2.71876		41	17	2.2839		41	17	0.488674		41	17	-1.30588		41	17	-1.45229
	42	17	-2.73733		42	17	2.0711		42	17	0.374516		42	17	-1.42092		42	17	-1.67053
	43	17	-2.72072		43	17	1.9066		43	17	0.310061		43	17	-1.5534		43	17	-1.85649
	44	17	-2.71685		44	17	1.80704		44	17	0.218262		44	17	-1.69217		44	17	-2.10116
	45	17	-2.74192		45	17	1.76737		45	17	0.136137		45	17	-1.85484		45	17	-2.34535
	46	17	-2.75947		46	17	1.699		46	17	0.00793745		46	17	-2.04468		46	17	-2.66828
	47	17	-2.76253		47	17	1.62995		47	17	-0.0997831		47	17	-2.21075		47	17	-2.90429
	48	17	-2.76528		48	17	1.5689		48	17	-0.261073		48	17	-2.45894		48	17	3.12158
	49	17	-2.77161		49	17	1.51249		49	17	-0.399693		49	17	-2.66995		49	17	2.95616
	50	17	-2.78611		50	17	1.46987		50	17	-0.561433		50	17	-2.88265		50	17	2.78644
	51	17	-2.81532		51	17	1.42857		51	17	-0.701326		51	17	-3.03178		51	17	2.65439
	52	17	-2.87911		52	17	1.38494		52	17	-0.876869		52	17	3.09476		52	17	2.53371
	53	17	-2.91832		53	17	1.35		53	17	-1.00686		53	17	2.96939		53	17	2.46683
	54	17	-2.92935		54	17	1.29061		54	17	-1.12372		54	17	2.88651		54	17	2.432
	55	17	-2.91445		55	17	1.24025		55	17	-1.1983		55	17	2.83453		55	17	2.44284
	56	17	-2.92615		56	17	1.16359		56	17	-1.32147		56	17	2.79003		56	17	2.45871
	57	17	-2.96555		57	17	1.11732		57	17	-1.42889		57	17	2.70783		57	17	2.4745
	58	17	-2.97894		58	17	1.10694		58	17	-1.51747		58	17	2.65868		58	17	2.51857
	59	17	-2.99718		59	17	1.09579		59	17	-1.60186		59	17	2.62366		59	17	2.56867
	60	17	-2.99603		60	17	1.03552		60	17	-1.64366		60	17	2.58892		60	17	2.58651
	61	17	-3.02246		61	17	0.960429		61	17	-1.71122		61	17	2.52551		61	17	2.63215
	62	17	-3.03267		62	17	0.90193		62	17	-1.73059		62	17	2.47796		62	17	2.66765
	63	17	-3.07319		63	17	0.865013		63	17	-1.73155		63	17	2.49577		63	17	2.7303
	64	17	-3.08154		64	17	0.836362		64	17	-1.72263		64	17	2.49869		64	17	2.67917
	65	17	-3.10071		65	17	0.793251		65	17	-1.73393		65	17	2.49985		65	17	2.73912
	66	17	-3.10007		66	17	0.796985		66	17	-1.73648		66	17	2.47646		66	17	2.67753
	67	17	-3.13609		67	17	0.792281		67	17	-1.75181		67	17	2.47851		67	17	2.6228
	68	17	-3.13575		68	17	0.826106		68	17	-1.73521		68	17	2.49664		68	17	2.47427
	69	17	3.12608		69	17	0.845517		69	17	-1.7566		69	17	2.51502		69	17	2.44015
	70	17	3.12998		70	17	0.881249		70	17	-1.72119		70	17	2.52771		70	17	2.38094
	71	17	3.07861		71	17	0.893825		71	17	-1.69142		71	17	2.51804		71	17	2.38679
	72	17	3.07478		72	17	0.87827		72	17	-1.63242		72	17	2.52622		72	17	2.39176
	73	17	3.07434		73	17	0.845756		73	17	-1.57019		73	17	2.54647		73	17	2.39278
	1	18	-1.03507		1	18	-3.09479		1	18	0.158986		1	18	-1.52321		1	18	-1.84745
	2	18	-0.982085		2	18	3.13011		2	18	0.145809		2	18	-1.58094		2	18	-1.88091
	3	18	-0.953825		3	18	3.07548		3	18	0.16463		3	18	-1.63548		3	18	-1.87973
	4	18	-0.963232		4	18	3.05519		4	18	0.150403		4	18	-1.66348		4	18	-1.75892
	5	18	-0.990729		5	18	3.0208		5	18	0.15057		5	18	-1.69292		5	18	-1.66732
	6	18	-0.964735		6	18	3.00868		6	18	0.14123		6	18	-1.71939		6	18	-1.47041
	7	18	-0.944467		7	18	2.99116		7	18	0.130279		7	18	-1.73528		7	18	-1.5208
	8	18	-0.946201		8	18	2.99905		8	18	0.13541		8	18	-1.7344		8	18	-1.32613
	9	18	-0.954578		9	18	2.99881		9	18	0.127247		9	18	-1.72049		9	18	-1.40954
	10	18	-0.955505		10	18	2.99647		10	18	0.125535		10	18	-1.75098		10	18	-1.30343
	11	18	-0.99568		11	18	3.01633		11	18	0.130885		11	18	-1.75015		11	18	-1.39226
	12	18	-1.04057		12	18	3.03151		12	18	0.181751		12	18	-1.69206		12	18	-1.44208
	13	18	-1.07614		13	18	3.03361		13	18	0.24507		13	18	-1.62705		13	18	-1.70521
	14	18	-1.03984		14	18	3.02816		14	18	0.277829		14	18	-1.59615		14	18	-1.76621
	15	18	-1.02089		15	18	3.06387		15	18	0.330057		15	18	-1.59954		15	18	-1.78167
	16	18	-1.00635		16	18	3.11433		16	18	0.399648		16	18	-1.59092		16	18	-1.76172
	17	18	-1.04231		17	18	-3.12826		17	18	0.501198		17	18	-1.59513		17	18	-1.7835
	18	18	-1.0312		18	18	-3.08234		18	18	0.602643		18	18	-1.58442		18	18	-1.80974
	19	18	-1.04611		19	18	-3.02831		19	18	0.691716		19	18	-1.56159		19	18	-1.83068
	20	18	-1.0333		20	18	-2.95612		20	18	0.825446		20	18	-1.49696		20	18	-1.80549
	21	18	-1.09091		21	18	-2.90189		21	18	0.956957		21	18	-1.41581		21	18	-1.79502
	22	18	-1.10354		22	18	-2.84485		22	18	1.10828		22	18	-1.29289		22	18	-1.7785
	23	18	-1.09534		23	18	-2.79175		23	18	1.24297		23	18	-1.16701		23	18	-1.75114
	24	18	-1.06774		24	18	-2.71202		24	18	1.33147		24	18	-1.01861		24	18	-1.68938
	25	18	-1.04081		25	18	-2.64449		25	18	1.43895		25	18	-0.763793		25	18	-1.58342
	26	18	-1.06631		26	18	-2.56779		26	18	1.58508		26	18	-0.355245		26	18	-1.45717
	27	18	-1.06976		27	18	-2.51527		27	18	1.73836		27	18	-0.0161406		27	18	-1.2615
	28	18	-1.08725		28	18	-2.47738		28	18	1.88155		28	18	0.235969		28	18	-0.892837
	29	18	-1.13275		29	18	-2.45433		29	18	1.93198		29	18	0.391473		29	18	-0.303217
	30	18	-1.20349		30	18	-2.44945		30	18	1.9448		30	18	0.486903		30	18	0.125865
	31	18	-1.38803		31	18	-2.44744		31	18	1.90555		31	18	0.48706		31	18	0.33252
	32	18	-1.51017		32	18	-2.46856		32	18	1.86054		32	18	0.449374		32	18	0.401594
	33	18	-1.58914		33	18	-2.48426		33	18	1.78445		33	18	0.375065		33	18	0.407569
	34	18	-1.66978		34	18	-2.55214		34	18	1.64542		34	18	0.249436		34	18	0.29752
	35	18	-1.8266		35	18	-2.60827		35	18	1.48219		35	18	0.0980281		35	18	0.104502
	36	18	-2.05885		36	18	-2.73757		36	18	1.29867		36	18	-0.12426		36	18	-0.176881
	37	18	-2.21413		37	18	-2.88791		37	18	1.12846		37	18	-0.358292		37	18	-0.449321
	38	18	-2.34179		38	18	3.08129		38	18	1.01047		38	18	-0.622023		38	18	-0.705989
	39	18	-2.39728		39	18	2.79329		39	18	0.857683		39	18	-0.842447		39	18	-0.9178
	40	18	-2.52859		40	18	2.54029		40	18	0.724349		40	18	-1.04279		40	18	-1.11394
	41	18	-2.63999		41	18	2.34101		41	18	0.587972		41	18	-1.24067		41	18	-1.35093
	42	18	-2.68314		42	18	2.11105		42	18	0.47543		42	18	-1.36863		42	18	-1.5943
	43	18	-2.70112		43	18	1.95154		43	18	0.39185		43	18	-1.51617		43	18	-1.78169
	44	18	-2.71696		44	18	1.8455		44	18	0.298902		44	18	-1.67423		44	18	-2.06043
	45	18	-2.74334		45	18	1.81661		45	18	0.205512		45	18	-1.83358		45	18	-2.35646
	46	18	-2.75033		46	18	1.7285		46	18	0.071411		46	18	-2.01456		46	18	-2.68993
	47	18	-2.74807		47	18	1.67967		47	18	-0.0413711		47	18	-2.17518		47	18	-2.93795
	48	18	-2.76207		48	18	1.62673		48	18	-0.207673		48	18	-2.42343		48	18	3.08798
	49	18	-2.76876		49	18	1.58632		49	18	-0.35612		49	18	-2.65243		49	18	2.9015
	50	18	-2.78199		50	18	1.50896		50	18	-0.540668		50	18	-2.88672		50	18	2.7309
	51	18	-2.81031		51	18	1.44032		51	18	-0.699757		51	18	-3.06323		51	18	2.59695
	52	18	-2.87151		52	18	1.37696		52	18	-0.900318		52	18	3.05735		52	18	2.47998
	53	18	-2.90962		53	18	1.33663		53	18	-1.03945		53	18	2.94255		53	18	2.4261
	54	18	-2.92216		54	18	1.2664		54	18	-1.18146		54	18	2.85656		54	18	2.40374
	55	18	-2.92098		55	18	1.21818		55	18	-1.25313		55	18	2.80488		55	18	2.44453
	56	18	-2.95339		56	18	1.14269		56	18	-1.36648		56	18	2.75206		56	18	2.46573
	57	18	-2.98466		57	18	1.09826		57	18	-1.45047		57	18	2.68976		57	18	2.51036
	58	18	-2.99961		58	18	1.06062		58	18	-1.53359		58	18	2.64837		58	18	2.58555
	59	18	-3.01916		59	18	1.04821		59	18	-1.60265		59	18	2.61516		59	18	2.74297
	60	18	-3.03188		60	18	0.986482		60	18	-1.66361		60	18	2.57144		60	18	2.86159
	61	18	-3.05295		61	18	0.917595		61	18	-1.7278		61	18	2.51134		61	18	2.9239
	62	18	-3.06063		62	18	0.866821		62	18	-1.756		62	18	2.48888		62	18	2.92474
	63	18	-3.11384		63	18	0.840838		63	18	-1.76398		63	18	2.52224		63	18	3.01828
	64	18	-3.13119		64	18	0.817338		64	18	-1.74864		64	18	2.5272		64	18	3.05568
	65	18	3.13705		65	18	0.760303		65	18	-1.74416		65	18	2.52213		65	18	-3.11791
	66	18	3.13749		66	18	0.727408		66	18	-1.73641		66	18	2.49435		66	18	2.99624
	67	18	3.10779		67	18	0.708176		67	18	-1.75088		67	18	2.48955		67	18	2.87403
	68	18	3.11023		68	18	0.736232		68	18	-1.76963		68	18	2.49027		68	18	2.61481
	69	18	3.11611		69	18	0.764698		69	18	-1.77042		69	18	2.50777		69	18	2.55429
	70	18	3.13626		70	18	0.799426		70	18	-1.76001		70	18	2.52413		70	18	2.41383
	71	18	3.09247		71	18	0.808129		71	18	-1.70803		71	18	2.5207		71	18	2.42527
	72	18	3.0693		72	18	0.831611		72	18	-1.67988		72	18	2.53534		72	18	2.4046
	73	18	3.05583		73	18	0.836022		73	18	-1.5962		73	18	2.54616		73	18	2.40319
	1	19	-1.06084		1	19	-3.12289		1	19	0.200223		1	19	-1.53491		1	19	-1.86767
	2	19	-1.01724		2	19	3.09556		2	19	0.185314		2	19	-1.59622		2	19	-1.86023
	3	19	-1.00593		3	19	3.02897		3	19	0.203046		3	19	-1.64184		3	19	-1.8158
	4	19	-1.01029		4	19	3.02715		4	19	0.199155		4	19	-1.65253		4	19	-1.49907
	5	19	-1.03572		5	19	3.02512		5	19	0.190805		5	19	-1.65906		5	19	-1.32781
	6	19	-0.994807		6	19	3.04329		6	19	0.161968		6	19	-1.66602		6	19	-1.1807
	7	19	-0.986393		7	19	3.02579		7	19	0.146877		7	19	-1.67895		7	19	-1.15057
	8	19	-0.989689		8	19	3.01219		8	19	0.143716		8	19	-1.69661		8	19	-0.898592
	9	19	-1.03048		9	19	2.99277		9	19	0.132541		9	19	-1.6749		9	19	-0.857124
	10	19	-0.980149		10	19	2.98124		10	19	0.142462		10	19	-1.69502		10	19	-0.900829
	11	19	-0.99445		11	19	2.98669		11	19	0.162618		11	19	-1.71023		11	19	-1.08208
	12	19	-1.00946		12	19	2.97883		12	19	0.232185		12	19	-1.68683		12	19	-1.317
	13	19	-1.06959		13	19	3.00128		13	19	0.281316		13	19	-1.64799		13	19	-1.61348
	14	19	-1.05974		14	19	3.0008		14	19	0.307516		14	19	-1.61577		14	19	-1.76878
	15	19	-1.06025		15	19	3.05771		15	19	0.337404		15	19	-1.61053		15	19	-1.75953
	16	19	-1.0448		16	19	3.08778		16	19	0.399327		16	19	-1.57944		16	19	-1.75158
	17	19	-1.06624		17	19	3.13276		17	19	0.491774		17	19	-1.57027		17	19	-1.7843
	18	19	-1.04234		18	19	-3.09913		18	19	0.586431		18	19	-1.56549		18	19	-1.8101
	19	19	-1.04024		19	19	-3.03501		19	19	0.672645		19	19	-1.56441		19	19	-1.83419
	20	19	-1.00258		20	19	-2.96592		20	19	0.818225		20	19	-1.51946		20	19	-1.79436
	21	19	-1.04554		21	19	-2.91171		21	19	0.973576		21	19	-1.45596		21	19	-1.78425
	22	19	-1.06304		22	19	-2.84447		22	19	1.16236		22	19	-1.32299		22	19	-1.74342
	23	19	-1.06132		23	19	-2.76463		23	19	1.32199		23	19	-1.16837		23	19	-1.73173
	24	19	-1.02723		24	19	-2.68378		24	19	1.40427		24	19	-0.970225		24	19	-1.70616
	25	19	-0.999654		25	19	-2.61152		25	19	1.51044		25	19	-0.677183		25	19	-1.63459
	26	19	-1.03759		26	19	-2.5368		26	19	1.65584		26	19	-0.29031		26	19	-1.53614
	27	19	-1.05883		27	19	-2.47954		27	19	1.79974		27	19	0.0951324		27	19	-1.35019
	28	19	-1.09174		28	19	-2.45323		28	19	1.91336		28	19	0.344996		28	19	-0.909143
	29	19	-1.13088		29	19	-2.4391		29	19	1.95886		29	19	0.516385		29	19	-0.0717378
	30	19	-1.19953		30	19	-2.4323		30	19	1.99732		30	19	0.615673		30	19	0.335363
	31	19	-1.38722		31	19	-2.44151		31	19	1.98212		31	19	0.607991		31	19	0.472272
	32	19	-1.51948		32	19	-2.45852		32	19	1.95974		32	19	0.549243		32	19	0.491103
	33	19	-1.60354		33	19	-2.44072		33	19	1.88791		33	19	0.477613		33	19	0.49486
	34	19	-1.64864		34	19	-2.49371		34	19	1.75101		34	19	0.360333		34	19	0.383389
	35	19	-1.79752		35	19	-2.55545		35	19	1.58472		35	19	0.202477		35	19	0.197473
	36	19	-2.00517		36	19	-2.71256		36	19	1.37644		36	19	-0.033513		36	19	-0.0429535
	37	19	-2.16781		37	19	-2.83831		37	19	1.1811		37	19	-0.271671		37	19	-0.296715
	38	19	-2.3041		38	19	-3.1247		38	19	1.04677		38	19	-0.510522		38	19	-0.547226
	39	19	-2.37338		39	19	2.89306		39	19	0.925034		39	19	-0.722022		39	19	-0.780819
	40	19	-2.48858		40	19	2.62277		40	19	0.808488		40	19	-0.932238		40	19	-1.00216
	41	19	-2.58123		41	19	2.40778		41	19	0.679675		41	19	-1.13999		41	19	-1.23904
	42	19	-2.65157		42	19	2.18123		42	19	0.575519		42	19	-1.29613		42	19	-1.4883
	43	19	-2.69073		43	19	2.01255		43	19	0.470158		43	19	-1.46203		43	19	-1.69049
	44	19	-2.73754		44	19	1.89254		44	19	0.371273		44	19	-1.62366		44	19	-2.01133
	45	19	-2.73991		45	19	1.83275		45	19	0.26425		45	19	-1.78059		45	19	-2.3647
	46	19	-2.73269		46	19	1.75139		46	19	0.13576		46	19	-1.99156		46	19	-2.72395
	47	19	-2.7133		47	19	1.71633		47	19	0.020047		47	19	-2.18474		47	19	-2.99385
	48	19	-2.74152		48	19	1.66557		48	19	-0.148747		48	19	-2.43322		48	19	3.0529
	49	19	-2.76077		49	19	1.62164		49	19	-0.317397		49	19	-2.64659		49	19	2.87093
	50	19	-2.78523		50	19	1.54034		50	19	-0.532922		50	19	-2.87557		50	19	2.72529
	51	19	-2.81079		51	19	1.47679		51	19	-0.695379		51	19	-3.05384		51	19	2.58589
	52	19	-2.86336		52	19	1.4003		52	19	-0.921285		52	19	3.03495		52	19	2.47943
	53	19	-2.90346		53	19	1.35245		53	19	-1.05635		53	19	2.92076		53	19	2.40723
	54	19	-2.92872		54	19	1.27976		54	19	-1.20544		54	19	2.81887		54	19	2.3742
	55	19	-2.95028		55	19	1.23022		55	19	-1.26781		55	19	2.7651		55	19	2.41693
	56	19	-2.99348		56	19	1.15925		56	19	-1.3729		56	19	2.70938		56	19	2.45706
	57	19	-3.00921		57	19	1.10218		57	19	-1.47598		57	19	2.66379		57	19	2.5522
	58	19	-3.01919		58	19	1.0456		58	19	-1.57431		58	19	2.63209		58	19	2.63747
	59	19	-3.03974		59	19	1.01254		59	19	-1.62987		59	19	2.57734		59	19	2.82663
	60	19	-3.06366		60	19	0.943518		60	19	-1.69011		60	19	2.52459		60	19	3.00643
	61	19	-3.09169		61	19	0.872953		61	19	-1.74285		61	19	2.45881		61	19	-3.06513
	62	19	-3.10516		62	19	0.822068		62	19	-1.78205		62	19	2.47347		62	19	-2.9166
	63	19	3.13766		63	19	0.799519		63	19	-1.78358		63	19	2.50688		63	19	-2.70076
	64	19	3.11721		64	19	0.779358		64	19	-1.75325		64	19	2.52289		64	19	-2.736
	65	19	3.09906		65	19	0.728558		65	19	-1.74782		65	19	2.52238		65	19	-2.67722
	66	19	3.08967		66	19	0.707347		66	19	-1.76092		66	19	2.50802		66	19	-3.03011
	67	19	3.08568		67	19	0.696996		67	19	-1.77241		67	19	2.50805		67	19	3.07614
	68	19	3.07911		68	19	0.7149		68	19	-1.79428		68	19	2.48388		68	19	2.80649
	69	19	3.093		69	19	0.735024		69	19	-1.75432		69	19	2.4893		69	19	2.66798
	70	19	3.11603		70	19	0.752701		70	19	-1.75738		70	19	2.49832		70	19	2.47547
	71	19	3.11892		71	19	0.760735		71	19	-1.68778		71	19	2.5107		71	19	2.4332
	72	19	3.10421		72	19	0.795607		72	19	-1.68008		72	19	2.53992		72	19	2.39836
	73	19	3.08913		73	19	0.837765		73	19	-1.58436		73	19	2.56651		73	19	2.37819
	1	20	-1.00157		1	20	-3.10216		1	20	0.23842		1	20	-1.50554		1	20	-1.8047
	2	20	-0.995911		2	20	3.1098		2	20	0.220991		2	20	-1.55354		2	20	-1.76057
	3	20	-0.988726		3	20	3.04319		3	20	0.212338		3	20	-1.60559		3	20	-1.62226
	4	20	-1.001		4	20	3.0447		4	20	0.212836		4	20	-1.62846		4	20	-1.31375
	5	20	-1.02141		5	20	3.03234		5	20	0.185598		5	20	-1.64115		5	20	-1.04855
	6	20	-0.991883		6	20	3.0478		6	20	0.167471		6	20	-1.64358		6	20	-0.828627
	7	20	-0.995954		7	20	3.02545		7	20	0.141679		7	20	-1.67187		7	20	-0.635211
	8	20	-0.991825		8	20	3.0026		8	20	0.144495		8	20	-1.69073		8	20	-0.302662
	9	20	-1.02909		9	20	2.99258		9	20	0.139749		9	20	-1.66596		9	20	-0.259024
	10	20	-0.985124		10	20	2.97879		10	20	0.182101		10	20	-1.66192		10	20	-0.425461
	11	20	-0.994593		11	20	2.9908		11	20	0.193546		11	20	-1.6651		11	20	-0.745923
	12	20	-1.00798		12	20	2.96369		12	20	0.253939		12	20	-1.65313		12	20	-1.03164
	13	20	-1.04477		13	20	2.97473		13	20	0.269669		13	20	-1.64639		13	20	-1.27498
	14	20	-1.0512		14	20	2.97961		14	20	0.310456		14	20	-1.64736		14	20	-1.63329
	15	20	-1.05065		15	20	3.04018		15	20	0.340738		15	20	-1.63538		15	20	-1.69357
	16	20	-1.04178		16	20	3.07231		16	20	0.408102		16	20	-1.58158		16	20	-1.71367
	17	20	-1.03937		17	20	3.11357		17	20	0.490786		17	20	-1.54074		17	20	-1.75492
	18	20	-1.0294		18	20	-3.11445		18	20	0.584951		18	20	-1.53144		18	20	-1.77352
	19	20	-1.03478		19	20	-3.03766		19	20	0.698905		19	20	-1.52934		19	20	-1.80294
	20	20	-1.01954		20	20	-2.96347		20	20	0.86491		20	20	-1.49875		20	20	-1.77279
	21	20	-1.0347		21	20	-2.89627		21	20	1.02831		21	20	-1.43366		21	20	-1.77606
	22	20	-1.02986		22	20	-2.82885		22	20	1.17877		22	20	-1.30349		22	20	-1.74814
	23	20	-1.01721		23	20	-2.73515		23	20	1.32735		23	20	-1.14508		23	20	-1.71965
	24	20	-0.992909		24	20	-2.65703		24	20	1.46426		24	20	-0.931805		24	20	-1.71348
	25	20	-0.966602		25	20	-2.5711		25	20	1.60093		25	20	-0.509066		25	20	-1.63889
	26	20	-1.01728		26	20	-2.49759		26	20	1.74692		26	20	-0.0677018		26	20	-1.58274
	27	20	-1.07084		27	20	-2.44005		27	20	1.89683		27	20	0.342059		27	20	-1.40838
	28	20	-1.14578		28	20	-2.43111		28	20	2.01131		28	20	0.519545		28	20	-0.960778
	29	20	-1.1851		29	20	-2.42363		29	20	2.05306		29	20	0.670032		29	20	0.233613
	30	20	-1.25518		30	20	-2.41165		30	20	2.0873		30	20	0.752459		30	20	0.664525
	31	20	-1.43002		31	20	-2.43221		31	20	2.07206		31	20	0.749141		31	20	0.743916
	32	20	-1.56524		32	20	-2.45753		32	20	2.0498		32	20	0.677396		32	20	0.662648
	33	20	-1.65841		33	20	-2.4497		33	20	1.96927		33	20	0.576915		33	20	0.598917
	34	20	-1.67888		34	20	-2.4832		34	20	1.84526		34	20	0.452719		34	20	0.44922
	35	20	-1.76035		35	20	-2.54198		35	20	1.69021		35	20	0.298418		35	20	0.270437
	36	20	-1.94465		36	20	-2.6989		36	20	1.46998		36	20	0.0539936		36	20	0.0764641
	37	20	-2.0955		37	20	-2.84693		37	20	1.26963		37	20	-0.191709		37	20	-0.153878
	38	20	-2.27056		38	20	-3.11176		38	20	1.08996		38	20	-0.433549		38	20	-0.409262
	39	20	-2.35992		39	20	2.90566		39	20	0.962399		39	20	-0.638749		39	20	-0.643297
	40	20	-2.45886		40	20	2.67135		40	20	0.817648		40	20	-0.856216		40	20	-0.89197
	41	20	-2.5152		41	20	2.46416		41	20	0.74496		41	20	-1.03887		41	20	-1.11899
	42	20	-2.59727		42	20	2.24428		42	20	0.669442		42	20	-1.20482		42	20	-1.3603
	43	20	-2.65803		43	20	2.0536		43	20	0.579787		43	20	-1.36546		43	20	-1.58861
	44	20	-2.72267		44	20	1.95552		44	20	0.450316		44	20	-1.55401		44	20	-1.91165
	45	20	-2.72563		45	20	1.88558		45	20	0.333269		45	20	-1.70067		45	20	-2.2811
	46	20	-2.71385		46	20	1.82669		46	20	0.204348		46	20	-1.91525		46	20	-2.67555
	47	20	-2.70609		47	20	1.78137		47	20	0.0725952		47	20	-2.12036		47	20	-3.01231
	48	20	-2.73986		48	20	1.7275		48	20	-0.103028		48	20	-2.41655		48	20	3.00307
	49	20	-2.77146		49	20	1.66653		49	20	-0.276548		49	20	-2.65437		49	20	2.80658
	50	20	-2.79748		50	20	1.58186		50	20	-0.508422		50	20	-2.89515		50	20	2.66517
	51	20	-2.81746		51	20	1.51017		51	20	-0.701564		51	20	-3.07405		51	20	2.55615
	52	20	-2.85929		52	20	1.42874		52	20	-0.933609		52	20	3.03481		52	20	2.46964
	53	20	-2.90075		53	20	1.37828		53	20	-1.07308		53	20	2.92392		53	20	2.41321
	54	20	-2.94526		54	20	1.3061		54	20	-1.20668		54	20	2.8181		54	20	2.35792
	55	20	-2.9917		55	20	1.24765		55	20	-1.27746		55	20	2.72813		55	20	2.39312
	56	20	-3.02871		56	20	1.17322		56	20	-1.3694		56	20	2.6626		56	20	2.42716
	57	20	-3.04275		57	20	1.12328		57	20	-1.48146		57	20	2.62601		57	20	2.55447
	58	20	-3.04516		58	20	1.05889		58	20	-1.58421		58	20	2.58163		58	20	2.61752
	59	20	-3.073		59	20	1.00801		59	20	-1.64399		59	20	2.52879		59	20	2.81683
	60	20	-3.08531		60	20	0.929843		60	20	-1.70943		60	20	2.4707		60	20	3.01777
	61	20	-3.11648		61	20	0.867342		61	20	-1.75503		61	20	2.43531		61	20	-2.90091
	62	20	-3.13314		62	20	0.800891		62	20	-1.79951		62	20	2.45016		62	20	-2.58327
	63	20	3.12944		63	20	0.777274		63	20	-1.78578		63	20	2.48786		63	20	-2.27297
	64	20	3.0993		64	20	0.745982		64	20	-1.7578		64	20	2.52342		64	20	-2.19208
	65	20	3.0794		65	20	0.70906		65	20	-1.74171		65	20	2.5309		65	20	-2.20815
	66	20	3.04779		66	20	0.706317		66	20	-1.7535		66	20	2.53239		66	20	-2.70026
	67	20	3.05778		67	20	0.705468		67	20	-1.76987		67	20	2.52803		67	20	-3.05851
	68	20	3.05389		68	20	0.72372		68	20	-1.7942		68	20	2.51642		68	20	2.91172
	69	20	3.0678		69	20	0.720622		69	20	-1.76759		69	20	2.50901		69	20	2.74984
	70	20	3.07922		70	20	0.735956		70	20	-1.76493		70	20	2.51053		70	20	2.55585
	71	20	3.09613		71	20	0.764661		71	20	-1.6911		71	20	2.51943		71	20	2.49316
	72	20	3.10663		72	20	0.816551		72	20	-1.65644		72	20	2.54247		72	20	2.45353
	73	20	3.11674		73	20	0.848703		73	20	-1.5427		73	20	2.56774		73	20	2.40262
	1	21	-0.954219		1	21	-3.10162		1	21	0.306952		1	21	-1.53417		1	21	-1.83961
	2	21	-0.998449		2	21	3.14025		2	21	0.280813		2	21	-1.55301		2	21	-1.75106
	3	21	-1.0017		3	21	3.09502		3	21	0.259749		3	21	-1.58584		3	21	-1.51572
	4	21	-1.02762		4	21	3.09069		4	21	0.248442		4	21	-1.59425		4	21	-1.20022
	5	21	-1.02139		5	21	3.0638		5	21	0.218831		5	21	-1.63483		5	21	-0.887549
	6	21	-0.994725		6	21	3.0684		6	21	0.197766		6	21	-1.64726		6	21	-0.579494
	7	21	-0.985253		7	21	3.05294		7	21	0.169562		7	21	-1.67429		7	21	-0.205101
	8	21	-0.970548		8	21	3.03855		8	21	0.17581		8	21	-1.68523		8	21	0.128388
	9	21	-0.999739		9	21	3.0243		9	21	0.16919		9	21	-1.67484		9	21	0.105478
	10	21	-0.997451		10	21	2.99849		10	21	0.215306		10	21	-1.67836		10	21	-0.143783
	11	21	-1.0077		11	21	2.98788		11	21	0.222345		11	21	-1.66995		11	21	-0.465963
	12	21	-1.01708		12	21	2.95843		12	21	0.273223		12	21	-1.66476		12	21	-0.778099
	13	21	-1.0253		13	21	2.95553		13	21	0.282403		13	21	-1.65173		13	21	-1.0342
	14	21	-1.03925		14	21	2.97551		14	21	0.330279		14	21	-1.66268		14	21	-1.40754
	15	21	-1.0306		15	21	3.03576		15	21	0.376024		15	21	-1.63818		15	21	-1.54713
	16	21	-1.02898		16	21	3.08923		16	21	0.448029		16	21	-1.60569		16	21	-1.66524
	17	21	-1.00636		17	21	3.13757		17	21	0.521231		17	21	-1.55211		17	21	-1.72326
	18	21	-0.996152		18	21	-3.08613		18	21	0.609198		18	21	-1.52963		18	21	-1.74802
	19	21	-0.994535		19	21	-3.01309		19	21	0.761129		19	21	-1.49634		19	21	-1.74618
	20	21	-0.996653		20	21	-2.93578		20	21	0.949732		20	21	-1.45164		20	21	-1.71795
	21	21	-1.01572		21	21	-2.85835		21	21	1.13427		21	21	-1.3843		21	21	-1.72578
	22	21	-0.989276		22	21	-2.77988		22	21	1.24707		22	21	-1.25796		22	21	-1.73014
	23	21	-0.962707		23	21	-2.69904		23	21	1.38373		23	21	-1.13565		23	21	-1.72177
	24	21	-0.937887		24	21	-2.62838		24	21	1.53971		24	21	-0.905853		24	21	-1.74463
	25	21	-0.932382		25	21	-2.54432		25	21	1.68152		25	21	-0.349234		25	21	-1.71799
	26	21	-0.982345		26	21	-2.46127		26	21	1.82748		26	21	0.240912		26	21	-1.7057
	27	21	-1.03389		27	21	-2.40253		27	21	2.0042		27	21	0.580117		27	21	-1.54297
	28	21	-1.1116		28	21	-2.40288		28	21	2.12126		28	21	0.671547		28	21	-0.984682
	29	21	-1.15884		29	21	-2.40588		29	21	2.17879		29	21	0.776711		29	21	0.777901
	30	21	-1.23833		30	21	-2.38361		30	21	2.19174		30	21	0.864537		30	21	0.946866
	31	21	-1.4302		31	21	-2.39537		31	21	2.17595		31	21	0.868657		31	21	0.972562
	32	21	-1.60152		32	21	-2.41765		32	21	2.14265		32	21	0.808975		32	21	0.854085
	33	21	-1.74793		33	21	-2.44		33	21	2.06314		33	21	0.667778		33	21	0.77673
	34	21	-1.73703		34	21	-2.48463		34	21	1.92143		34	21	0.52201		34	21	0.571199
	35	21	-1.76171		35	21	-2.56387		35	21	1.75578		35	21	0.345554		35	21	0.37769
	36	21	-1.88751		36	21	-2.72313		36	21	1.54245		36	21	0.105464		36	21	0.175455
	37	21	-2.04409		37	21	-2.88454		37	21	1.36541		37	21	-0.129743		37	21	-0.0429187
	38	21	-2.22376		38	21	-3.12374		38	21	1.17824		38	21	-0.353051		38	21	-0.314614
	39	21	-2.368		39	21	2.88273		39	21	1.02931		39	21	-0.555681		39	21	-0.55122
	40	21	-2.48207		40	21	2.6843		40	21	0.876238		40	21	-0.755433		40	21	-0.799444
	41	21	-2.55774		41	21	2.50099		41	21	0.805499		41	21	-0.924813		41	21	-0.987557
	42	21	-2.63505		42	21	2.31782		42	21	0.750367		42	21	-1.09479		42	21	-1.20859
	43	21	-2.66455		43	21	2.12855		43	21	0.677865		43	21	-1.25267		43	21	-1.45256
	44	21	-2.6919		44	21	2.01507		44	21	0.552983		44	21	-1.45065		44	21	-1.83176
	45	21	-2.67454		45	21	1.93081		45	21	0.421048		45	21	-1.62189		45	21	-2.23935
	46	21	-2.68318		46	21	1.8774		46	21	0.285229		46	21	-1.85472		46	21	-2.68394
	47	21	-2.69551		47	21	1.83012		47	21	0.125951		47	21	-2.08253		47	21	-3.04281
	48	21	-2.74611		48	21	1.76055		48	21	-0.0566227		48	21	-2.40836		48	21	2.96666
	49	21	-2.78587		49	21	1.69284		49	21	-0.238412		49	21	-2.67976		49	21	2.76366
	50	21	-2.81443		50	21	1.62168		50	21	-0.467336		50	21	-2.91311		50	21	2.62071
	51	21	-2.83784		51	21	1.56959		51	21	-0.653189		51	21	-3.08524		51	21	2.53429
	52	21	-2.86754		52	21	1.49443		52	21	-0.873372		52	21	3.05018		52	21	2.45264
	53	21	-2.90233		53	21	1.43588		53	21	-1.03559		53	21	2.91776		53	21	2.40323
	54	21	-2.93218		54	21	1.35356		54	21	-1.15974		54	21	2.80716		54	21	2.33832
	55	21	-2.99992		55	21	1.27679		55	21	-1.26544		55	21	2.7119		55	21	2.37331
	56	21	-3.03388		56	21	1.20303		56	21	-1.36638		56	21	2.6504		56	21	2.41334
	57	21	-3.0769		57	21	1.13987		57	21	-1.504		57	21	2.59655		57	21	2.547
	58	21	-3.07264		58	21	1.06919		58	21	-1.59159		58	21	2.53831		58	21	2.65445
	59	21	-3.11043		59	21	1.00289		59	21	-1.65061		59	21	2.50169		59	21	2.8566
	60	21	-3.11193		60	21	0.949555		60	21	-1.70896		60	21	2.45369		60	21	3.04267
	61	21	-3.13853		61	21	0.892852		61	21	-1.76666		61	21	2.42848		61	21	-2.7382
	62	21	3.1387		62	21	0.813026		62	21	-1.79946		62	21	2.42284		62	21	-2.06551
	63	21	3.12278		63	21	0.767891		63	21	-1.77156		63	21	2.46186		63	21	-1.92755
	64	21	3.09629		64	21	0.733774		64	21	-1.75191		64	21	2.50199		64	21	-1.94212
	65	21	3.07217		65	21	0.723516		65	21	-1.74659		65	21	2.50936		65	21	-1.95534
	66	21	3.05703		66	21	0.722696		66	21	-1.75454		66	21	2.51906		66	21	-2.24453
	67	21	3.06497		67	21	0.711235		67	21	-1.74587		67	21	2.50624		67	21	-2.83422
	68	21	3.05121		68	21	0.710318		68	21	-1.74915		68	21	2.51444		68	21	3.05822
	69	21	3.04507		69	21	0.711188		69	21	-1.73372		69	21	2.49625		69	21	2.83686
	70	21	3.06311		70	21	0.750316		70	21	-1.72346		70	21	2.51119		70	21	2.64316
	71	21	3.09943		71	21	0.808589		71	21	-1.65676		71	21	2.50974		71	21	2.49147
	72	21	3.12864		72	21	0.856203		72	21	-1.5976		72	21	2.53885		72	21	2.43101
	73	21	-3.13847		73	21	0.884337		73	21	-1.49184		73	21	2.56379		73	21	2.36904
	1	22	-0.891039		1	22	-3.03928		1	22	0.350588		1	22	-1.55365		1	22	-1.8365
	2	22	-0.927301		2	22	-3.08158		2	22	0.325505		2	22	-1.54753		2	22	-1.72608
	3	22	-0.927355		3	22	-3.11833		3	22	0.296219		3	22	-1.55928		3	22	-1.42697
	4	22	-0.966893		4	22	3.12523		4	22	0.276906		4	22	-1.57164		4	22	-1.12067
	5	22	-0.974077		5	22	3.08669		5	22	0.247473		5	22	-1.61761		5	22	-0.673105
	6	22	-0.960391		6	22	3.078		6	22	0.229268		6	22	-1.64326		6	22	-0.262464
	7	22	-0.955632		7	22	3.08039		7	22	0.201315		7	22	-1.66218		7	22	0.0955369
	8	22	-0.951528		8	22	3.07331		8	22	0.201522		8	22	-1.66571		8	22	0.31395
	9	22	-0.969726		9	22	3.05548		9	22	0.211404		9	22	-1.68292		9	22	0.301178
	10	22	-0.984968		10	22	3.0251		10	22	0.251054		10	22	-1.69892		10	22	-0.00125733
	11	22	-1.00101		11	22	3.0047		11	22	0.25695		11	22	-1.69452		11	22	-0.214335
	12	22	-1.02625		12	22	2.98724		12	22	0.292147		12	22	-1.66667		12	22	-0.504768
	13	22	-1.02719		13	22	2.96737		13	22	0.311286		13	22	-1.63488		13	22	-0.841757
	14	22	-1.02405		14	22	2.98584		14	22	0.363714		14	22	-1.63283		14	22	-1.23516
	15	22	-1.01602		15	22	3.02685		15	22	0.429427		15	22	-1.60577		15	22	-1.4503
	16	22	-1.01561		16	22	3.10137		16	22	0.488646		16	22	-1.59695		16	22	-1.6033
	17	22	-1.00827		17	22	-3.11409		17	22	0.556132		17	22	-1.54783		17	22	-1.70404
	18	22	-0.98863		18	22	-3.05439		18	22	0.631019		18	22	-1.52285		18	22	-1.73244
	19	22	-0.982384		19	22	-2.98441		19	22	0.797644		19	22	-1.4756		19	22	-1.72819
	20	22	-0.998101		20	22	-2.91838		20	22	1.0278		20	22	-1.43872		20	22	-1.69996
	21	22	-1.01912		21	22	-2.82074		21	22	1.22998		21	22	-1.38035		21	22	-1.7076
	22	22	-0.974235		22	22	-2.73557		22	22	1.33176		22	22	-1.2528		22	22	-1.72352
	23	22	-0.945932		23	22	-2.66171		23	22	1.44068		23	22	-1.14411		23	22	-1.73836
	24	22	-0.937596		24	22	-2.60078		24	22	1.62549		24	22	-0.886521		24	22	-1.76679
	25	22	-0.972542		25	22	-2.51294		25	22	1.78759		25	22	-0.0934719		25	22	-1.76482
	26	22	-0.997656		26	22	-2.42427		26	22	1.94217		26	22	0.627813		26	22	-1.77853
	27	22	-1.01332		27	22	-2.37142		27	22	2.12038		27	22	0.817205		27	22	-1.67449
	28	22	-1.07919		28	22	-2.36983		28	22	2.23979		28	22	0.865885		28	22	-0.910282
	29	22	-1.12207		29	22	-2.36869		29	22	2.28538		29	22	0.890059		29	22	1.42678
	30	22	-1.21719		30	22	-2.33534		30	22	2.28807		30	22	0.931262		30	22	1.21532
	31	22	-1.4006		31	22	-2.33135		31	22	2.2641		31	22	0.902064		31	22	1.13162
	32	22	-1.61736		32	22	-2.35083		32	22	2.22767		32	22	0.872272		32	22	1.00922
	33	22	-1.80098		33	22	-2.43207		33	22	2.15833		33	22	0.746623		33	22	0.881901
	34	22	-1.79195		34	22	-2.5268		34	22	2.01794		34	22	0.608762		34	22	0.69471
	35	22	-1.74676		35	22	-2.61888		35	22	1.85245		35	22	0.428285		35	22	0.497371
	36	22	-1.85495		36	22	-2.75996		36	22	1.6336		36	22	0.194621		36	22	0.287008
	37	22	-1.99021		37	22	-2.93328		37	22	1.45724		37	22	-0.0627727		37	22	0.0511338
	38	22	-2.15083		38	22	3.1255		38	22	1.28428		38	22	-0.303572		38	22	-0.213842
	39	22	-2.31287		39	22	2.8539		39	22	1.11684		39	22	-0.502992		39	22	-0.432467
	40	22	-2.45227		40	22	2.67588		40	22	0.955955		40	22	-0.658145		40	22	-0.643324
	41	22	-2.54393		41	22	2.50074		41	22	0.871545		41	22	-0.795898		41	22	-0.82494
	42	22	-2.59902		42	22	2.35075		42	22	0.811826		42	22	-0.95867		42	22	-1.03958
	43	22	-2.63703		43	22	2.18807		43	22	0.747688		43	22	-1.11869		43	22	-1.28497
	44	22	-2.65518		44	22	2.07827		44	22	0.628246		44	22	-1.34061		44	22	-1.66865
	45	22	-2.65663		45	22	1.98974		45	22	0.509249		45	22	-1.54629		45	22	-2.15622
	46	22	-2.67846		46	22	1.92026		46	22	0.383287		46	22	-1.78892		46	22	-2.70398
	47	22	-2.70451		47	22	1.85775		47	22	0.226124		47	22	-2.0314		47	22	-3.07716
	48	22	-2.74278		48	22	1.77702		48	22	0.0561372		48	22	-2.36057		48	22	2.91504
	49	22	-2.76836		49	22	1.7243		49	22	-0.132607		49	22	-2.64481		49	22	2.70457
	50	22	-2.78817		50	22	1.65727		50	22	-0.344864		50	22	-2.90065		50	22	2.55293
	51	22	-2.82676		51	22	1.60049		51	22	-0.559577		51	22	-3.09489		51	22	2.49779
	52	22	-2.86234		52	22	1.52538		52	22	-0.783436		52	22	3.05347		52	22	2.44512
	53	22	-2.90009		53	22	1.46656		53	22	-0.966495		53	22	2.92213		53	22	2.41641
	54	22	-2.93057		54	22	1.38345		54	22	-1.12733		54	22	2.8162		54	22	2.36391
	55	22	-3.00182		55	22	1.29238		55	22	-1.27224		55	22	2.72845		55	22	2.38703
	56	22	-3.0365		56	22	1.20969		56	22	-1.38538		56	22	2.6647		56	22	2.43895
	57	22	-3.0889		57	22	1.14881		57	22	-1.5012		57	22	2.60844		57	22	2.58255
	58	22	-3.09361		58	22	1.08215		58	22	-1.56692		58	22	2.536		58	22	2.74203
	59	22	-3.13748		59	22	1.02557		59	22	-1.63662		59	22	2.49982		59	22	2.91434
	60	22	-3.13968		60	22	0.979971		60	22	-1.69659		60	22	2.46116		60	22	3.04548
	61	22	3.12974		61	22	0.924916		61	22	-1.74916		61	22	2.45071		61	22	-2.74906
	62	22	3.12767		62	22	0.834393		62	22	-1.77094		62	22	2.43002		62	22	-1.86057
	63	22	3.11304		63	22	0.78479		63	22	-1.75702		63	22	2.46187		63	22	-1.76241
	64	22	3.09419		64	22	0.756709		64	22	-1.76172		64	22	2.48677		64	22	-1.78443
	65	22	3.06718		65	22	0.755439		65	22	-1.7668		65	22	2.49922		65	22	-3.08819
	66	22	3.06336		66	22	0.749429		66	22	-1.74955		66	22	2.50996		66	22	-1.96954
	67	22	3.05591		67	22	0.730926		67	22	-1.7281		67	22	2.49357		67	22	-2.44916
	68	22	3.06012		68	22	0.721093		68	22	-1.70896		68	22	2.51031		68	22	-3.12367
	69	22	3.04813		69	22	0.719602		69	22	-1.70487		69	22	2.50657		69	22	2.86407
	70	22	3.06946		70	22	0.777504		70	22	-1.67027		70	22	2.53538		70	22	2.65452
	71	22	3.0898		71	22	0.849167		71	22	-1.61025		71	22	2.54501		71	22	2.50031
	72	22	3.12542		72	22	0.902455		72	22	-1.55314		72	22	2.5645		72	22	2.43244
	73	22	3.13135		73	22	0.929393		73	22	-1.46444		73	22	2.59179		73	22	2.40192
	1	23	-0.881328		1	23	-3.01983		1	23	0.418399		1	23	-1.60072		1	23	-1.8454
	2	23	-0.904203		2	23	-3.06125		2	23	0.400593		2	23	-1.59538		2	23	-1.70268
	3	23	-0.925027		3	23	-3.07423		3	23	0.353471		3	23	-1.58323		3	23	-1.39959
	4	23	-0.964277		4	23	-3.12606		4	23	0.339963		4	23	-1.58856		4	23	-1.01194
	5	23	-0.980549		5	23	3.11795		5	23	0.323256		5	23	-1.62505		5	23	-0.50019
	6	23	-0.963469		6	23	3.09366		6	23	0.307555		6	23	-1.64526		6	23	-0.102415
	7	23	-0.953174		7	23	3.09953		7	23	0.274073		7	23	-1.64482		7	23	0.203133
	8	23	-0.963043		8	23	3.09243		8	23	0.253571		8	23	-1.64507		8	23	0.323457
	9	23	-0.968184		9	23	3.07446		9	23	0.271076		9	23	-1.6758		9	23	0.3053
	10	23	-0.969903		10	23	3.05509		10	23	0.292941		10	23	-1.6962		10	23	0.0437464
	11	23	-0.978044		11	23	3.03102		11	23	0.301496		11	23	-1.69722		11	23	-0.132399
	12	23	-0.997867		12	23	3.01598		12	23	0.32377		12	23	-1.65147		12	23	-0.50182
	13	23	-1.01301		13	23	3.01314		13	23	0.365551		13	23	-1.58979		13	23	-0.910105
	14	23	-1.00284		14	23	3.02795		14	23	0.427774		14	23	-1.56979		14	23	-1.23467
	15	23	-1.0138		15	23	3.07642		15	23	0.507357		15	23	-1.54848		15	23	-1.45713
	16	23	-0.998389		16	23	-3.13611		16	23	0.56825		16	23	-1.56513		16	23	-1.61907
	17	23	-0.990518		17	23	-3.06398		17	23	0.63476		17	23	-1.54175		17	23	-1.69206
	18	23	-0.946303		18	23	-3.01655		18	23	0.718642		18	23	-1.5286		18	23	-1.71277
	19	23	-0.942437		19	23	-2.95625		19	23	0.860212		19	23	-1.48265		19	23	-1.70879
	20	23	-0.947679		20	23	-2.88937		20	23	1.08193		20	23	-1.42617		20	23	-1.69176
	21	23	-0.967577		21	23	-2.77922		21	23	1.27617		21	23	-1.36652		21	23	-1.70698
	22	23	-0.933235		22	23	-2.70535		22	23	1.42397		22	23	-1.24604		22	23	-1.72314
	23	23	-0.906518		23	23	-2.63378		23	23	1.54945		23	23	-1.10453		23	23	-1.76112
	24	23	-0.914273		24	23	-2.5748		24	23	1.73587		24	23	-0.760342		24	23	-1.80128
	25	23	-0.944934		25	23	-2.4678		25	23	1.9174		25	23	0.219211		25	23	-1.8446
	26	23	-0.960838		26	23	-2.37525		26	23	2.08142		26	23	0.919497		26	23	-1.89487
	27	23	-0.947781		27	23	-2.32368		27	23	2.24574		27	23	1.04441		27	23	-1.97922
	28	23	-1.00359		28	23	-2.3036		28	23	2.33499		28	23	1.08697		28	23	1.20151
	29	23	-1.05321		29	23	-2.30429		29	23	2.35463		29	23	1.0379		29	23	0.995631
	30	23	-1.13969		30	23	-2.27628		30	23	2.35477		30	23	1.00738		30	23	1.23229
	31	23	-1.29581		31	23	-2.28987		31	23	2.34799		31	23	0.944579		31	23	1.21302
	32	23	-1.53411		32	23	-2.30423		32	23	2.31938		32	23	0.918841		32	23	1.06669
	33	23	-1.75264		33	23	-2.4107		33	23	2.25624		33	23	0.814914		33	23	0.946281
	34	23	-1.75359		34	23	-2.52107		34	23	2.10688		34	23	0.671402		34	23	0.755946
	35	23	-1.73466		35	23	-2.63802		35	23	1.94471		35	23	0.489421		35	23	0.58581
	36	23	-1.81767		36	23	-2.77819		36	23	1.73376		36	23	0.250768		36	23	0.348482
	37	23	-1.97104		37	23	-2.94398		37	23	1.55465		37	23	-0.0135636		37	23	0.100196
	38	23	-2.13357		38	23	3.12205		38	23	1.38786		38	23	-0.255773		38	23	-0.136664
	39	23	-2.27737		39	23	2.85203		39	23	1.21909		39	23	-0.435985		39	23	-0.338087
	40	23	-2.40963		40	23	2.68104		40	23	1.07813		40	23	-0.564319		40	23	-0.508566
	41	23	-2.50335		41	23	2.50366		41	23	0.959256		41	23	-0.694308		41	23	-0.674906
	42	23	-2.56583		42	23	2.37039		42	23	0.866381		42	23	-0.848294		42	23	-0.8648
	43	23	-2.60976		43	23	2.22415		43	23	0.767012		43	23	-1.02308		43	23	-1.09327
	44	23	-2.62435		44	23	2.11804		44	23	0.662232		44	23	-1.2341		44	23	-1.48801
	45	23	-2.63044		45	23	2.03128		45	23	0.557549		45	23	-1.45666		45	23	-2.07481
	46	23	-2.65643		46	23	1.94726		46	23	0.459878		46	23	-1.70192		46	23	-2.68038
	47	23	-2.69599		47	23	1.87088		47	23	0.329173		47	23	-1.97312		47	23	-3.08293
	48	23	-2.74123		48	23	1.79923		48	23	0.160192		48	23	-2.27728		48	23	2.91693
	49	23	-2.77664		49	23	1.76719		49	23	-0.0404397		49	23	-2.56608		49	23	2.71838
	50	23	-2.78483		50	23	1.72163		50	23	-0.249221		50	23	-2.84646		50	23	2.56572
	51	23	-2.8286		51	23	1.65275		51	23	-0.471432		51	23	-3.06853		51	23	2.5092
	52	23	-2.8668		52	23	1.57038		52	23	-0.698936		52	23	3.06344		52	23	2.45039
	53	23	-2.91361		53	23	1.49707		53	23	-0.91025		53	23	2.91537		53	23	2.41221
	54	23	-2.94565		54	23	1.41086		54	23	-1.08319		54	23	2.82048		54	23	2.36651
	55	23	-2.99814		55	23	1.30909		55	23	-1.22791		55	23	2.74052		55	23	2.38218
	56	23	-3.03332		56	23	1.22241		56	23	-1.34067		56	23	2.68429		56	23	2.4487
	57	23	-3.06904		57	23	1.14999		57	23	-1.46011		57	23	2.61714		57	23	2.56387
	58	23	-3.07861		58	23	1.08546		58	23	-1.53173		58	23	2.55258		58	23	2.72728
	59	23	-3.12133		59	23	1.04114		59	23	-1.62032		59	23	2.51229		59	23	2.83316
	60	23	3.13402		60	23	1.00412		60	23	-1.68664		60	23	2.47236		60	23	2.9809
	61	23	3.1156		61	23	0.955899		61	23	-1.72358		61	23	2.45953		61	23	-2.84634
	62	23	3.11466		62	23	0.878116		62	23	-1.74319		62	23	2.44797		62	23	-1.95805
	63	23	3.10518		63	23	0.841833		63	23	-1.74155		63	23	2.45139		63	23	-1.79767
	64	23	3.08798		64	23	0.818983		64	23	-1.76408		64	23	2.44318		64	23	-1.77474
	65	23	3.0694		65	23	0.801358		65	23	-1.76553		65	23	2.45127		65	23	-1.81294
	66	23	3.06951		66	23	0.779025		66	23	-1.73725		66	23	2.48202		66	23	-1.98911
	67	23	3.06431		67	23	0.764291		67	23	-1.7013		67	23	2.4803		67	23	-2.33273
	68	23	3.06304		68	23	0.773228		68	23	-1.66673		68	23	2.48367		68	23	-3.06557
	69	23	3.06815		69	23	0.786207		69	23	-1.64656		69	23	2.48885		69	23	2.81696
	70	23	3.09327		70	23	0.838512		70	23	-1.62051		70	23	2.52409		70	23	2.57739
	71	23	3.10733		71	23	0.879861		71	23	-1.56446		71	23	2.56263		71	23	2.42127
	72	23	3.12855		72	23	0.917335		72	23	-1.50944		72	23	2.57508		72	23	2.36027
	73	23	3.12771		73	23	0.981804		73	23	-1.40977		73	23	2.61068		73	23	2.35449
	1	24	-0.934025		1	24	-2.95449		1	24	0.509831		1	24	-1.57052		1	24	-1.80635
	2	24	-0.917399		2	24	-3.00867		2	24	0.487957		2	24	-1.59115		2	24	-1.76377
	3	24	-0.930933		3	24	-3.03629		3	24	0.428016		3	24	-1.58984		3	24	-1.51346
	4	24	-0.940011		4	24	-3.08232		4	24	0.397176		4	24	-1.60748		4	24	-1.07641
	5	24	-0.942191		5	24	-3.1218		5	24	0.359046		5	24	-1.61716		5	24	-0.541431
	6	24	-0.931528		6	24	3.13896		6	24	0.35242		6	24	-1.62221		6	24	-0.201933
	7	24	-0.939923		7	24	3.12682		7	24	0.336221		7	24	-1.60297		7	24	0.0685554
	8	24	-0.964887		8	24	3.11437		8	24	0.316241		8	24	-1.60916		8	24	0.236615
	9	24	-0.964562		9	24	3.08363		9	24	0.331269		9	24	-1.63269		9	24	0.297857
	10	24	-0.941278		10	24	3.08247		10	24	0.350289		10	24	-1.66863		10	24	0.108903
	11	24	-0.954386		11	24	3.07008		11	24	0.379396		11	24	-1.66507		11	24	-0.11917
	12	24	-0.97038		12	24	3.06603		12	24	0.402483		12	24	-1.63715		12	24	-0.507649
	13	24	-0.997852		13	24	3.06735		13	24	0.434841		13	24	-1.57209		13	24	-0.953301
	14	24	-0.995675		14	24	3.0788		14	24	0.485883		14	24	-1.54672		14	24	-1.27543
	15	24	-1.00835		15	24	3.12068		15	24	0.556748		15	24	-1.52354		15	24	-1.50636
	16	24	-0.996031		16	24	-3.10579		16	24	0.63754		16	24	-1.53508		16	24	-1.59209
	17	24	-0.984783		17	24	-3.03883		17	24	0.723331		17	24	-1.52557		17	24	-1.63703
	18	24	-0.952932		18	24	-2.9858		18	24	0.834521		18	24	-1.51478		18	24	-1.66661
	19	24	-0.949108		19	24	-2.92262		19	24	0.948671		19	24	-1.4766		19	24	-1.7024
	20	24	-0.93986		20	24	-2.85185		20	24	1.14207		20	24	-1.42491		20	24	-1.71662
	21	24	-0.940064		21	24	-2.74692		21	24	1.29514		21	24	-1.33898		21	24	-1.74989
	22	24	-0.91851		22	24	-2.68138		22	24	1.4701		22	24	-1.20388		22	24	-1.7703
	23	24	-0.893447		23	24	-2.59563		23	24	1.61604		23	24	-0.92212		23	24	-1.80743
	24	24	-0.886435		24	24	-2.51618		24	24	1.83904		24	24	-0.349359		24	24	-1.8429
	25	24	-0.894636		25	24	-2.39688		25	24	2.06302		25	24	0.785728		25	24	-1.88335
	26	24	-0.879983		26	24	-2.32444		26	24	2.22101		26	24	1.12153		26	24	-1.9988
	27	24	-0.848498		27	24	-2.26811		27	24	2.35199		27	24	1.18216		27	24	-2.40988
	28	24	-0.88536		28	24	-2.25244		28	24	2.41337		28	24	1.2066		28	24	1.18453
	29	24	-0.966147		29	24	-2.2361		29	24	2.42571		29	24	1.1449		29	24	1.28957
	30	24	-1.09434		30	24	-2.24782		30	24	2.42959		30	24	1.09161		30	24	1.2656
	31	24	-1.22863		31	24	-2.27057		31	24	2.43367		31	24	1.02607		31	24	1.18541
	32	24	-1.43135		32	24	-2.30755		32	24	2.41159		32	24	0.983495		32	24	1.05668
	33	24	-1.64033		33	24	-2.37891		33	24	2.34431		33	24	0.890792		33	24	0.939513
	34	24	-1.68438		34	24	-2.46055		34	24	2.21251		34	24	0.748806		34	24	0.792031
	35	24	-1.71615		35	24	-2.58765		35	24	2.06073		35	24	0.567337		35	24	0.645966
	36	24	-1.81105		36	24	-2.76707		36	24	1.87189		36	24	0.330362		36	24	0.405626
	37	24	-1.95186		37	24	-2.99137		37	24	1.64607		37	24	0.058636		37	24	0.157957
	38	24	-2.12565		38	24	3.07549		38	24	1.44856		38	24	-0.176422		38	24	-0.0389313
	39	24	-2.21746		39	24	2.84275		39	24	1.25183		39	24	-0.365069		39	24	-0.207689
	40	24	-2.34799		40	24	2.68269		40	24	1.1206		40	24	-0.501697		40	24	-0.372222
	41	24	-2.43204		41	24	2.52313		41	24	0.997836		41	24	-0.637904		41	24	-0.537602
	42	24	-2.51606		42	24	2.38681		42	24	0.900402		42	24	-0.772194		42	24	-0.712027
	43	24	-2.58361		43	24	2.25778		43	24	0.80125		43	24	-0.942373		43	24	-0.905374
	44	24	-2.59452		44	24	2.16227		44	24	0.693069		44	24	-1.14022		44	24	-1.26441
	45	24	-2.62734		45	24	2.07463		45	24	0.596059		45	24	-1.36424		45	24	-1.90434
	46	24	-2.64943		46	24	1.97624		46	24	0.496163		46	24	-1.61037		46	24	-2.62997
	47	24	-2.703		47	24	1.88457		47	24	0.411726		47	24	-1.89778		47	24	-3.10939
	48	24	-2.73366		48	24	1.82048		48	24	0.261044		48	24	-2.21214		48	24	2.90454
	49	24	-2.76453		49	24	1.78246		49	24	0.0868701		49	24	-2.491		49	24	2.70969
	50	24	-2.77767		50	24	1.74357		50	24	-0.128865		50	24	-2.80563		50	24	2.5584
	51	24	-2.82374		51	24	1.66331		51	24	-0.348432		51	24	-3.05531		51	24	2.48927
	52	24	-2.87081		52	24	1.57827		52	24	-0.585573		52	24	3.06296		52	24	2.44429
	53	24	-2.91619		53	24	1.51356		53	24	-0.821712		53	24	2.91822		53	24	2.39363
	54	24	-2.95584		54	24	1.45314		54	24	-1.02992		54	24	2.82828		54	24	2.34477
	55	24	-2.99587		55	24	1.36156		55	24	-1.17804		55	24	2.75366		55	24	2.31736
	56	24	-3.0195		56	24	1.26033		56	24	-1.28269		56	24	2.69398		56	24	2.38129
	57	24	-3.04268		57	24	1.18621		57	24	-1.38863		57	24	2.64338		57	24	2.47738
	58	24	-3.05919		58	24	1.12422		58	24	-1.47998		58	24	2.58233		58	24	2.61196
	59	24	-3.09999		59	24	1.08114		59	24	-1.57865		59	24	2.5351		59	24	2.71493
	60	24	-3.14034		60	24	1.02936		60	24	-1.65166		60	24	2.48958		60	24	2.86159
	61	24	3.12206		61	24	0.979153		61	24	-1.67999		61	24	2.47247		61	24	-2.94732
	62	24	3.11023		62	24	0.914206		62	24	-1.70114		62	24	2.46131		62	24	-2.09382
	63	24	3.11152		63	24	0.876016		63	24	-1.70799		63	24	2.43306		63	24	-1.86647
	64	24	3.09122		64	24	0.870001		64	24	-1.72473		64	24	2.40665		64	24	-1.89441
	65	24	3.06951		65	24	0.854891		65	24	-1.72247		65	24	2.40977		65	24	-1.96017
	66	24	3.05708		66	24	0.852771		66	24	-1.70937		66	24	2.45161		66	24	-2.15194
	67	24	3.05733		67	24	0.834635		67	24	-1.68567		67	24	2.46649		67	24	-2.54865
	68	24	3.06793		68	24	0.845931		68	24	-1.6683		68	24	2.47994		68	24	-3.12358
	69	24	3.07487		69	24	0.843707		69	24	-1.63394		69	24	2.51118		69	24	2.71784
	70	24	3.09106		70	24	0.891408		70	24	-1.60337		70	24	2.54725		70	24	2.46951
	71	24	3.10569		71	24	0.926547		71	24	-1.52171		71	24	2.59648		71	24	2.3369
	72	24	3.13761		72	24	0.977708		72	24	-1.44546		72	24	2.59271		72	24	2.30626
	73	24	-3.11706		73	24	1.03864		73	24	-1.32003		73	24	2.62755		73	24	2.31761
	1	25	-0.95142		1	25	-2.893		1	25	0.615553		1	25	-1.53106		1	25	-1.80679
	2	25	-0.919773		2	25	-2.95601		2	25	0.577072		2	25	-1.58009		2	25	-1.83304
	3	25	-0.922735		3	25	-2.99789		3	25	0.516337		3	25	-1.60271		3	25	-1.6469
	4	25	-0.919986		4	25	-3.03628		4	25	0.482682		4	25	-1.62293		4	25	-1.26845
	5	25	-0.920436		5	25	-3.07443		5	25	0.433282		5	25	-1.62405		5	25	-0.701355
	6	25	-0.919918		6	25	-3.09856		6	25	0.425302		6	25	-1.60484		6	25	-0.401429
	7	25	-0.931777		7	25	-3.12531		7	25	0.413491		7	25	-1.57647		7	25	-0.1508
	8	25	-0.942967		8	25	-3.14157		8	25	0.406874		8	25	-1.58146		8	25	0.0506052
	9	25	-0.93533		9	25	3.11743		9	25	0.395072		9	25	-1.59926		9	25	0.140132
	10	25	-0.902732		10	25	3.12379		10	25	0.412626		10	25	-1.6377		10	25	0.0157821
	11	25	-0.913808		11	25	3.12201		11	25	0.449826		11	25	-1.61648		11	25	-0.273106
	12	25	-0.920626		12	25	3.12388		12	25	0.486522		12	25	-1.604		12	25	-0.712195
	13	25	-0.940578		13	25	3.13149		13	25	0.513523		13	25	-1.55117		13	25	-1.10036
	14	25	-0.938654		14	25	-3.13566		14	25	0.558283		14	25	-1.52771		14	25	-1.38881
	15	25	-0.940973		15	25	-3.08932		15	25	0.631644		15	25	-1.49492		15	25	-1.55365
	16	25	-0.911819		16	25	-3.03505		16	25	0.745252		16	25	-1.50091		16	25	-1.6216
	17	25	-0.899927		17	25	-2.98219		17	25	0.849538		17	25	-1.49549		17	25	-1.63296
	18	25	-0.883089		18	25	-2.92855		18	25	0.989194		18	25	-1.4816		18	25	-1.67341
	19	25	-0.905724		19	25	-2.86539		19	25	1.09147		19	25	-1.42204		19	25	-1.71482
	20	25	-0.885957		20	25	-2.78126		20	25	1.2565		20	25	-1.35466		20	25	-1.73693
	21	25	-0.864358		21	25	-2.68726		21	25	1.37905		21	25	-1.24025		21	25	-1.77419
	22	25	-0.852776		22	25	-2.61695		22	25	1.58942		22	25	-1.07942		22	25	-1.80516
	23	25	-0.841333		23	25	-2.53739		23	25	1.7927		23	25	-0.634465		23	25	-1.8513
	24	25	-0.818061		24	25	-2.45337		24	25	2.01258		24	25	0.217187		24	25	-1.91916
	25	25	-0.785451		25	25	-2.35023		25	25	2.20806		25	25	1.1255		25	25	-2.0001
	26	25	-0.784851		26	25	-2.28304		26	25	2.33648		26	25	1.27344		26	25	-2.24731
	27	25	-0.787445		27	25	-2.22484		27	25	2.45722		27	25	1.29027		27	25	-3.11754
	28	25	-0.830224		28	25	-2.21208		28	25	2.49941		28	25	1.29305		28	25	1.56312
	29	25	-0.912874		29	25	-2.20217		29	25	2.51852		29	25	1.23879		29	25	1.50792
	30	25	-1.07522		30	25	-2.23444		30	25	2.50493		30	25	1.19655		30	25	1.39167
	31	25	-1.21266		31	25	-2.27272		31	25	2.51826		31	25	1.13444		31	25	1.26517
	32	25	-1.36497		32	25	-2.31609		32	25	2.49903		32	25	1.05236		32	25	1.12939
	33	25	-1.4835		33	25	-2.36904		33	25	2.4413		33	25	0.939289		33	25	0.996538
	34	25	-1.61116		34	25	-2.39053		34	25	2.3002		34	25	0.781343		34	25	0.873721
	35	25	-1.72207		35	25	-2.48905		35	25	2.14617		35	25	0.618479		35	25	0.710692
	36	25	-1.83596		36	25	-2.67554		36	25	1.97069		36	25	0.390118		36	25	0.489877
	37	25	-1.97073		37	25	-2.93485		37	25	1.73232		37	25	0.14968		37	25	0.245501
	38	25	-2.15362		38	25	3.06473		38	25	1.5188		38	25	-0.0878253		38	25	0.0641361
	39	25	-2.21236		39	25	2.79793		39	25	1.32083		39	25	-0.27939		39	25	-0.103356
	40	25	-2.30772		40	25	2.6362		40	25	1.17414		40	25	-0.439546		40	25	-0.267386
	41	25	-2.41855		41	25	2.52475		41	25	1.02607		41	25	-0.585468		41	25	-0.423376
	42	25	-2.50491		42	25	2.39454		42	25	0.929847		42	25	-0.708587		42	25	-0.584347
	43	25	-2.55797		43	25	2.26548		43	25	0.821252		43	25	-0.869265		43	25	-0.783546
	44	25	-2.55152		44	25	2.16355		44	25	0.73424		44	25	-1.0291		44	25	-1.07956
	45	25	-2.59356		45	25	2.08135		45	25	0.639598		45	25	-1.22762		45	25	-1.65755
	46	25	-2.62843		46	25	1.99614		46	25	0.553918		46	25	-1.44448		46	25	-2.50742
	47	25	-2.6881		47	25	1.93373		47	25	0.4699		47	25	-1.72775		47	25	-3.07994
	48	25	-2.71744		48	25	1.87481		48	25	0.321142		48	25	-2.0689		48	25	2.91073
	49	25	-2.75937		49	25	1.81165		49	25	0.173978		49	25	-2.39994		49	25	2.72204
	50	25	-2.77465		50	25	1.75701		50	25	-0.0467756		50	25	-2.763		50	25	2.57094
	51	25	-2.83019		51	25	1.69157		51	25	-0.268031		51	25	-3.01945		51	25	2.49477
	52	25	-2.87535		52	25	1.62305		52	25	-0.503744		52	25	3.07676		52	25	2.42998
	53	25	-2.90817		53	25	1.5538		53	25	-0.743595		53	25	2.92964		53	25	2.37291
	54	25	-2.93024		54	25	1.49146		54	25	-0.944734		54	25	2.82691		54	25	2.31126
	55	25	-2.96502		55	25	1.39895		55	25	-1.09469		55	25	2.75464		55	25	2.28538
	56	25	-2.99924		56	25	1.30057		56	25	-1.19098		56	25	2.69885		56	25	2.32944
	57	25	-3.03512		57	25	1.21866		57	25	-1.30746		57	25	2.66112		57	25	2.37479
	58	25	-3.05203		58	25	1.16126		58	25	-1.41629		58	25	2.60422		58	25	2.45665
	59	25	-3.09324		59	25	1.1198		59	25	-1.53212		59	25	2.56389		59	25	2.57356
	60	25	3.14076		60	25	1.0707		60	25	-1.60446		60	25	2.50548		60	25	2.78134
	61	25	3.11335		61	25	1.0326		61	25	-1.63963		61	25	2.49438		61	25	-3.10849
	62	25	3.1106		62	25	0.969932		62	25	-1.65993		62	25	2.48133		62	25	-2.60397
	63	25	3.11678		63	25	0.924621		63	25	-1.6595		63	25	2.43684		63	25	-2.1307
	64	25	3.10828		64	25	0.898086		64	25	-1.65227		64	25	2.38777		64	25	-2.01096
	65	25	3.09718		65	25	0.883851		65	25	-1.62271		65	25	2.36628		65	25	-2.15445
	66	25	3.08749		66	25	0.886616		66	25	-1.63386		66	25	2.41943		66	25	-2.47754
	67	25	3.08713		67	25	0.870105		67	25	-1.63112		67	25	2.45503		67	25	-2.81987
	68	25	3.0899		68	25	0.882827		68	25	-1.64002		68	25	2.49463		68	25	3.01418
	69	25	3.10645		69	25	0.876277		69	25	-1.59454		69	25	2.52856		69	25	2.59391
	70	25	3.12297		70	25	0.936233		70	25	-1.5622		70	25	2.55592		70	25	2.36664
	71	25	-3.13753		71	25	0.98004		71	25	-1.47446		71	25	2.59353		71	25	2.25906
	72	25	-3.10323		72	25	1.06059		72	25	-1.35945		72	25	2.59489		72	25	2.25615
	73	25	-3.06141		73	25	1.11887		73	25	-1.20145		73	25	2.6271		73	25	2.29178
	1	26	-0.921934		1	26	-2.8383		1	26	0.723161		1	26	-1.49011		1	26	-1.83034
	2	26	-0.896361		2	26	-2.90637		2	26	0.661167		2	26	-1.52587		2	26	-1.90534
	3	26	-0.890883		3	26	-2.96372		3	26	0.614453		3	26	-1.57139		3	26	-1.78745
	4	26	-0.897902		4	26	-3.00734		4	26	0.574809		4	26	-1.59096		4	26	-1.52445
	5	26	-0.896727		5	26	-3.03627		5	26	0.520263		5	26	-1.6048		5	26	-0.975973
	6	26	-0.912723		6	26	-3.05819		6	26	0.490113		6	26	-1.58535		6	26	-0.646943
	7	26	-0.925215		7	26	-3.08137		7	26	0.493521		7	26	-1.57683		7	26	-0.382018
	8	26	-0.923801		8	26	-3.10443		8	26	0.505533		8	26	-1.58314		8	26	-0.206472
	9	26	-0.915986		9	26	-3.13035		9	26	0.496991		9	26	-1.59913		9	26	-0.116744
	10	26	-0.89308		10	26	-3.1244		10	26	0.500007		10	26	-1.62412		10	26	-0.239128
	11	26	-0.908839		11	26	-3.11589		11	26	0.536023		11	26	-1.59407		11	26	-0.53238
	12	26	-0.917283		12	26	-3.09884		12	26	0.588522		12	26	-1.58747		12	26	-0.903881
	13	26	-0.911655		13	26	-3.09611		13	26	0.611452		13	26	-1.5439		13	26	-1.22133
	14	26	-0.905734		14	26	-3.06397		14	26	0.647542		14	26	-1.51176		14	26	-1.43212
	15	26	-0.880108		15	26	-3.01473		15	26	0.71096		15	26	-1.46442		15	26	-1.55513
	16	26	-0.862854		16	26	-2.95759		16	26	0.851162		16	26	-1.46339		16	26	-1.61017
	17	26	-0.85413		17	26	-2.91722		17	26	0.96353		17	26	-1.45721		17	26	-1.64148
	18	26	-0.861333		18	26	-2.86711		18	26	1.12452		18	26	-1.43115		18	26	-1.68272
	19	26	-0.867545		19	26	-2.78919		19	26	1.23839		19	26	-1.36619		19	26	-1.72946
	20	26	-0.8542		20	26	-2.70453		20	26	1.40413		20	26	-1.31491		20	26	-1.75206
	21	26	-0.832394		21	26	-2.62118		21	26	1.51931		21	26	-1.18631		21	26	-1.79974
	22	26	-0.81797		22	26	-2.55066		22	26	1.70778		22	26	-0.955778		22	26	-1.8181
	23	26	-0.805691		23	26	-2.47867		23	26	1.92853		23	26	-0.170886		23	26	-1.87785
	24	26	-0.772206		24	26	-2.38891		24	26	2.14118		24	26	0.988927		24	26	-1.97127
	25	26	-0.740951		25	26	-2.31179		25	26	2.31882		25	26	1.35622		25	26	-2.10467
	26	26	-0.736101		26	26	-2.24045		26	26	2.42346		26	26	1.36347		26	26	-2.52629
	27	26	-0.748708		27	26	-2.18033		27	26	2.52542		27	26	1.3572		27	26	2.58431
	28	26	-0.788369		28	26	-2.18037		28	26	2.56603		28	26	1.34225		28	26	1.80511
	29	26	-0.846309		29	26	-2.18324		29	26	2.60111		29	26	1.30498		29	26	1.62588
	30	26	-0.982838		30	26	-2.21964		30	26	2.59383		30	26	1.27275		30	26	1.49336
	31	26	-1.08967		31	26	-2.24501		31	26	2.58506		31	26	1.21875		31	26	1.35995
	32	26	-1.24263		32	26	-2.28452		32	26	2.56653		32	26	1.13229		32	26	1.24566
	33	26	-1.34556		33	26	-2.32164		33	26	2.51775		33	26	1.00168		33	26	1.07968
	34	26	-1.56741		34	26	-2.33638		34	26	2.40034		34	26	0.842523		34	26	0.955449
	35	26	-1.69124		35	26	-2.40389		35	26	2.23835		35	26	0.678319		35	26	0.750273
	36	26	-1.84881		36	26	-2.60315		36	26	2.05038		36	26	0.462802		36	26	0.534894
	37	26	-1.97817		37	26	-2.86964		37	26	1.81313		37	26	0.229812		37	26	0.304351
	38	26	-2.14407		38	26	3.09819		38	26	1.58523		38	26	-0.0150701		38	26	0.125267
	39	26	-2.23744		39	26	2.84849		39	26	1.3907		39	26	-0.20219		39	26	-0.0176457
	40	26	-2.30424		40	26	2.67752		40	26	1.22785		40	26	-0.356502		40	26	-0.186956
	41	26	-2.44331		41	26	2.55303		41	26	1.05965		41	26	-0.50305		41	26	-0.338664
	42	26	-2.51129		42	26	2.41019		42	26	0.946533		42	26	-0.635463		42	26	-0.508745
	43	26	-2.55591		43	26	2.28812		43	26	0.842045		43	26	-0.780517		43	26	-0.703366
	44	26	-2.54474		44	26	2.1834		44	26	0.765993		44	26	-0.928178		44	26	-0.928206
	45	26	-2.58809		45	26	2.09907		45	26	0.694592		45	26	-1.09348		45	26	-1.35811
	46	26	-2.6186		46	26	2.01804		46	26	0.630615		46	26	-1.29057		46	26	-2.37893
	47	26	-2.66246		47	26	1.97179		47	26	0.551715		47	26	-1.55887		47	26	-3.10389
	48	26	-2.6998		48	26	1.9059		48	26	0.40163		48	26	-1.94138		48	26	2.90663
	49	26	-2.74719		49	26	1.84441		49	26	0.263674		49	26	-2.31718		49	26	2.70244
	50	26	-2.7763		50	26	1.77255		50	26	0.0629741		50	26	-2.69125		50	26	2.56029
	51	26	-2.8239		51	26	1.7218		51	26	-0.140865		51	26	-2.97837		51	26	2.46478
	52	26	-2.86166		52	26	1.64878		52	26	-0.370195		52	26	3.10749		52	26	2.41652
	53	26	-2.89865		53	26	1.58488		53	26	-0.608952		53	26	2.97382		53	26	2.37148
	54	26	-2.92128		54	26	1.53039		54	26	-0.808068		54	26	2.86402		54	26	2.33681
	55	26	-2.96162		55	26	1.44056		55	26	-0.982412		55	26	2.78734		55	26	2.30263
	56	26	-3.00186		56	26	1.35764		56	26	-1.10136		56	26	2.71743		56	26	2.30038
	57	26	-3.0492		57	26	1.27402		57	26	-1.24115		57	26	2.67279		57	26	2.30185
	58	26	-3.07082		58	26	1.21644		58	26	-1.3647		58	26	2.62587		58	26	2.34982
	59	26	-3.08662		59	26	1.16454		59	26	-1.48676		59	26	2.59666		59	26	2.44067
	60	26	-3.11997		60	26	1.09983		60	26	-1.5415		60	26	2.543		60	26	2.598
	61	26	3.13384		61	26	1.05473		61	26	-1.58217		61	26	2.52759		61	26	2.83607
	62	26	3.11566		62	26	0.988661		62	26	-1.59303		62	26	2.50213		62	26	-3.03406
	63	26	3.11445		63	26	0.939866		63	26	-1.59656		63	26	2.46404		63	26	-2.58696
	64	26	3.11323		64	26	0.908244		64	26	-1.57777		64	26	2.41422		64	26	-2.46143
	65	26	3.09988		65	26	0.901457		65	26	-1.5492		65	26	2.38529		65	26	-2.6979
	66	26	3.10179		66	26	0.913534		66	26	-1.56579		66	26	2.41728		66	26	-2.93433
	67	26	3.10339		67	26	0.910621		67	26	-1.57289		67	26	2.44456		67	26	-3.13622
	68	26	3.11672		68	26	0.915613		68	26	-1.58669		68	26	2.50002		68	26	2.78269
	69	26	3.12712		69	26	0.912529		69	26	-1.53674		69	26	2.53924		69	26	2.49163
	70	26	-3.12335		70	26	0.971875		70	26	-1.47552		70	26	2.57058		70	26	2.32213
	71	26	-3.07666		71	26	1.03179		71	26	-1.37513		71	26	2.59771		71	26	2.2556
	72	26	-3.02358		72	26	1.14109		72	26	-1.23211		72	26	2.61691		72	26	2.26059
	73	26	-2.99675		73	26	1.19896		73	26	-1.06626		73	26	2.65694		73	26	2.2965
	1	27	-0.850705		1	27	-2.80233		1	27	0.815712		1	27	-1.43889		1	27	-1.85107
	2	27	-0.847377		2	27	-2.87067		2	27	0.745369		2	27	-1.48328		2	27	-1.94602
	3	27	-0.86426		3	27	-2.92392		3	27	0.68976		3	27	-1.55673		3	27	-1.85478
	4	27	-0.884894		4	27	-2.96867		4	27	0.65729		4	27	-1.5812		4	27	-1.7341
	5	27	-0.892445		5	27	-3.00087		5	27	0.61977		5	27	-1.60082		5	27	-1.29769
	6	27	-0.9124		6	27	-3.04084		6	27	0.584382		6	27	-1.57819		6	27	-0.981481
	7	27	-0.934536		7	27	-3.06747		7	27	0.579679		7	27	-1.59049		7	27	-0.679528
	8	27	-0.915393		8	27	-3.07873		8	27	0.587818		8	27	-1.58644		8	27	-0.545874
	9	27	-0.895625		9	27	-3.07527		9	27	0.594618		9	27	-1.59678		9	27	-0.521246
	10	27	-0.872594		10	27	-3.05696		10	27	0.597704		10	27	-1.5683		10	27	-0.654477
	11	27	-0.900098		11	27	-3.05074		11	27	0.626349		11	27	-1.53856		11	27	-0.91812
	12	27	-0.906838		12	27	-3.0346		12	27	0.676715		12	27	-1.51389		12	27	-1.19675
	13	27	-0.889913		13	27	-3.04115		13	27	0.710949		13	27	-1.49515		13	27	-1.42587
	14	27	-0.859904		14	27	-2.99706		14	27	0.760721		14	27	-1.47745		14	27	-1.51709
	15	27	-0.824267		15	27	-2.93812		15	27	0.846998		15	27	-1.4419		15	27	-1.58503
	16	27	-0.791308		16	27	-2.8744		16	27	0.987469		16	27	-1.43247		16	27	-1.63516
	17	27	-0.788752		17	27	-2.83469		17	27	1.11095		17	27	-1.40639		17	27	-1.68467
	18	27	-0.788738		18	27	-2.78437		18	27	1.26868		18	27	-1.35693		18	27	-1.71566
	19	27	-0.797879		19	27	-2.7037		19	27	1.37944		19	27	-1.28731		19	27	-1.73209
	20	27	-0.792923		20	27	-2.61905		20	27	1.52857		20	27	-1.22201		20	27	-1.75134
	21	27	-0.778817		21	27	-2.54138		21	27	1.64976		21	27	-1.0435		21	27	-1.80479
	22	27	-0.755854		22	27	-2.46725		22	27	1.84481		22	27	-0.620137		22	27	-1.82478
	23	27	-0.738535		23	27	-2.41147		23	27	2.04189		23	27	0.602974		23	27	-1.8928
	24	27	-0.731232		24	27	-2.34034		24	27	2.24775		24	27	1.29076		24	27	-2.03257
	25	27	-0.692542		25	27	-2.27876		25	27	2.42452		25	27	1.39765		25	27	-2.33397
	26	27	-0.690938		26	27	-2.2036		26	27	2.53607		26	27	1.42425		26	27	-3.07869
	27	27	-0.71441		27	27	-2.15406		27	27	2.61755		27	27	1.45136		27	27	2.21274
	28	27	-0.778688		28	27	-2.1479		28	27	2.65004		28	27	1.44048		28	27	1.91326
	29	27	-0.797937		29	27	-2.14474		29	27	2.68009		29	27	1.40154		29	27	1.71211
	30	27	-0.867688		30	27	-2.15591		30	27	2.68171		30	27	1.3493		30	27	1.59118
	31	27	-0.926219		31	27	-2.17883		31	27	2.67686		31	27	1.28474		31	27	1.48254
	32	27	-1.04466		32	27	-2.20587		32	27	2.65767		32	27	1.19056		32	27	1.35766
	33	27	-1.13977		33	27	-2.27096		33	27	2.59699		33	27	1.04312		33	27	1.16699
	34	27	-1.48197		34	27	-2.29158		34	27	2.45632		34	27	0.875842		34	27	0.997122
	35	27	-1.68666		35	27	-2.3519		35	27	2.27344		35	27	0.699908		35	27	0.786534
	36	27	-1.89976		36	27	-2.48386		36	27	2.0705		36	27	0.492051		36	27	0.59175
	37	27	-2.01799		37	27	-2.72128		37	27	1.86634		37	27	0.264006		37	27	0.38019
	38	27	-2.14594		38	27	-3.06521		38	27	1.65447		38	27	0.0258389		38	27	0.209158
	39	27	-2.28886		39	27	2.91941		39	27	1.47968		39	27	-0.142012		39	27	0.0603472
	40	27	-2.31684		40	27	2.71957		40	27	1.30277		40	27	-0.267012		40	27	-0.0935211
	41	27	-2.44588		41	27	2.54507		41	27	1.14449		41	27	-0.404943		41	27	-0.253516
	42	27	-2.49594		42	27	2.39298		42	27	1.0002		42	27	-0.544397		42	27	-0.414568
	43	27	-2.55798		43	27	2.28042		43	27	0.859434		43	27	-0.678498		43	27	-0.598585
	44	27	-2.57269		44	27	2.20061		44	27	0.780071		44	27	-0.82514		44	27	-0.74118
	45	27	-2.58913		45	27	2.11688		45	27	0.722642		45	27	-0.969669		45	27	-1.02763
	46	27	-2.61755		46	27	2.03081		46	27	0.691251		46	27	-1.15814		46	27	-1.81105
	47	27	-2.6499		47	27	1.99006		47	27	0.590283		47	27	-1.38005		47	27	-3.04167
	48	27	-2.69325		48	27	1.92944		48	27	0.434139		48	27	-1.74249		48	27	2.88241
	49	27	-2.74415		49	27	1.89151		49	27	0.31163		49	27	-2.14125		49	27	2.69539
	50	27	-2.77658		50	27	1.8138		50	27	0.147632		50	27	-2.53615		50	27	2.582
	51	27	-2.81675		51	27	1.75501		51	27	-0.035571		51	27	-2.85552		51	27	2.47542
	52	27	-2.8434		52	27	1.67769		52	27	-0.253561		52	27	-3.07761		52	27	2.4138
	53	27	-2.88109		53	27	1.61036		53	27	-0.481764		53	27	3.0529		53	27	2.35919
	54	27	-2.91253		54	27	1.53813		54	27	-0.662655		54	27	2.92883		54	27	2.34256
	55	27	-2.95179		55	27	1.43843		55	27	-0.845379		55	27	2.84606		55	27	2.33276
	56	27	-3.00448		56	27	1.35579		56	27	-0.989042		56	27	2.76573		56	27	2.32128
	57	27	-3.05173		57	27	1.28763		57	27	-1.15442		57	27	2.70259		57	27	2.29365
	58	27	-3.08388		58	27	1.23468		58	27	-1.28501		58	27	2.66205		58	27	2.29742
	59	27	-3.09706		59	27	1.19023		59	27	-1.40701		59	27	2.63382		59	27	2.33717
	60	27	-3.12033		60	27	1.13176		60	27	-1.46582		60	27	2.59221		60	27	2.46945
	61	27	3.13913		61	27	1.09322		61	27	-1.5148		61	27	2.58802		61	27	2.57321
	62	27	3.13379		62	27	1.03592		62	27	-1.53496		62	27	2.55844		62	27	2.82617
	63	27	3.12885		63	27	0.989682		63	27	-1.54766		63	27	2.53129		63	27	2.96968
	64	27	3.12077		64	27	0.945929		64	27	-1.53625		64	27	2.47711		64	27	3.02044
	65	27	3.11114		65	27	0.939358		65	27	-1.50463		65	27	2.44747		65	27	2.99426
	66	27	3.11644		66	27	0.944895		66	27	-1.50355		66	27	2.45672		66	27	2.97147
	67	27	3.12791		67	27	0.958949		67	27	-1.49371		67	27	2.47368		67	27	2.88461
	68	27	-3.13327		68	27	0.967026		68	27	-1.47084		68	27	2.52158		68	27	2.5868
	69	27	-3.10799		69	27	0.977265		69	27	-1.40203		69	27	2.5482		69	27	2.37506
	70	27	-3.0715		70	27	1.0224		70	27	-1.32593		70	27	2.57342		70	27	2.27999
	71	27	-3.03027		71	27	1.06425		71	27	-1.25003		71	27	2.60906		71	27	2.25506
	72	27	-2.97222		72	27	1.18638		72	27	-1.11612		72	27	2.64711		72	27	2.27693
	73	27	-2.94666		73	27	1.26852		73	27	-0.96099		73	27	2.68362		73	27	2.30853
	1	28	-0.825201		1	28	-2.76304		1	28	0.885101		1	28	-1.39462		1	28	-1.86228
	2	28	-0.840651		2	28	-2.82567		2	28	0.82132		2	28	-1.43663		2	28	-1.92682
	3	28	-0.863462		3	28	-2.87408		3	28	0.78462		3	28	-1.51381		3	28	-1.8603
	4	28	-0.88409		4	28	-2.92317		4	28	0.74061		4	28	-1.54295		4	28	-1.7445
	5	28	-0.875051		5	28	-2.96881		5	28	0.708761		5	28	-1.56886		5	28	-1.56321
	6	28	-0.894358		6	28	-3.01056		6	28	0.669894		6	28	-1.55646		6	28	-1.356
	7	28	-0.905026		7	28	-3.02882		7	28	0.660706		7	28	-1.5689		7	28	-1.10218
	8	28	-0.899474		8	28	-3.02646		8	28	0.674514		8	28	-1.55602		8	28	-0.938208
	9	28	-0.873116		9	28	-3.02352		9	28	0.683638		9	28	-1.54915		9	28	-0.925805
	10	28	-0.866877		10	28	-2.99941		10	28	0.70102		10	28	-1.507		10	28	-1.03484
	11	28	-0.877686		11	28	-2.98686		11	28	0.725946		11	28	-1.48257		11	28	-1.21232
	12	28	-0.8812		12	28	-2.95699		12	28	0.776313		12	28	-1.45437		12	28	-1.4186
	13	28	-0.861709		13	28	-2.96309		13	28	0.820371		13	28	-1.43716		13	28	-1.55932
	14	28	-0.830043		14	28	-2.92452		14	28	0.890016		14	28	-1.43353		14	28	-1.5809
	15	28	-0.791929		15	28	-2.86739		15	28	1.0073		15	28	-1.4126		15	28	-1.61969
	16	28	-0.761868		16	28	-2.79493		16	28	1.12879		16	28	-1.39316		16	28	-1.67331
	17	28	-0.748174		17	28	-2.73339		17	28	1.23872		17	28	-1.33461		17	28	-1.71691
	18	28	-0.744037		18	28	-2.67611		18	28	1.37021		18	28	-1.25711		18	28	-1.73665
	19	28	-0.733133		19	28	-2.60084		19	28	1.47635		19	28	-1.16502		19	28	-1.73271
	20	28	-0.737759		20	28	-2.54307		20	28	1.61193		20	28	-1.04876		20	28	-1.76714
	21	28	-0.727855		21	28	-2.47784		21	28	1.77504		21	28	-0.777144		21	28	-1.82183
	22	28	-0.707228		22	28	-2.40673		22	28	1.98268		22	28	0.0699122		22	28	-1.86061
	23	28	-0.674606		23	28	-2.33226		23	28	2.15934		23	28	1.21482		23	28	-1.96707
[truncated: 3,335 more rows]

## Sheet: Figure 5b
Figure 5b
		center (k_x=0) 1.BZ	37		corner 1.BZ (k_x)	53.1658	20.8342	4.66838	20.8342	53.1658	69.3316
		center (k_y=0) 1.BZ	37		corner 1.BZ (k_y)	65	65	37	9	9	37
		lattice vector length	56
	panel i				panel ii				panel iii				panel iv				panel v
	k_x (pixel)	k_y (pixel)	amplitude (a.u.)		k_x (pixel)	k_y (pixel)	amplitude (a.u.)		k_x (pixel)	k_y (pixel)	amplitude (a.u.)		k_x (pixel)	k_y (pixel)	amplitude (a.u.)		k_x (pixel)	k_y (pixel)	amplitude (a.u.)
	1	1	0.404395		1	1	0.534827		1	1	0.553533		1	1	0.426858		1	1	0.249733
	2	1	0.429802		2	1	0.54042		2	1	0.528448		2	1	0.407812		2	1	0.234294
	3	1	0.432686		3	1	0.550069		3	1	0.506213		3	1	0.399229		3	1	0.209459
	4	1	0.440668		4	1	0.553774		4	1	0.431217		4	1	0.376648		4	1	0.181324
	5	1	0.416412		5	1	0.554048		5	1	0.437101		5	1	0.366969		5	1	0.160599
	6	1	0.397916		6	1	0.543305		6	1	0.439939		6	1	0.348108		6	1	0.140027
	7	1	0.392797		7	1	0.555935		7	1	0.448952		7	1	0.34055		7	1	0.142106
	8	1	0.393643		8	1	0.562057		8	1	0.472796		8	1	0.321771		8	1	0.142923
	9	1	0.415456		9	1	0.589893		9	1	0.47522		9	1	0.315628		9	1	0.159061
	10	1	0.402587		10	1	0.596955		10	1	0.465663		10	1	0.314766		10	1	0.153128
	11	1	0.409482		11	1	0.604005		11	1	0.447674		11	1	0.315092		11	1	0.160122
	12	1	0.393547		12	1	0.601743		12	1	0.456921		12	1	0.315891		12	1	0.162077
	13	1	0.396205		13	1	0.597671		13	1	0.460532		13	1	0.311942		13	1	0.160167
	14	1	0.385348		14	1	0.594266		14	1	0.461094		14	1	0.318718		14	1	0.154954
	15	1	0.392068		15	1	0.592858		15	1	0.457608		15	1	0.319061		15	1	0.147854
	16	1	0.386482		16	1	0.598245		16	1	0.455024		16	1	0.325916		16	1	0.143514
	17	1	0.378438		17	1	0.603692		17	1	0.452408		17	1	0.327922		17	1	0.13905
	18	1	0.361002		18	1	0.597181		18	1	0.44536		18	1	0.339431		18	1	0.134169
	19	1	0.368852		19	1	0.585954		19	1	0.4432		19	1	0.350164		19	1	0.130136
	20	1	0.377678		20	1	0.584502		20	1	0.451827		20	1	0.352193		20	1	0.127378
	21	1	0.377918		21	1	0.59243		21	1	0.462012		21	1	0.363019		21	1	0.139599
	22	1	0.368914		22	1	0.604891		22	1	0.462688		22	1	0.384586		22	1	0.155269
	23	1	0.346279		23	1	0.610255		23	1	0.459231		23	1	0.404829		23	1	0.181433
	24	1	0.337394		24	1	0.606927		24	1	0.452563		24	1	0.415066		24	1	0.203555
	25	1	0.318894		25	1	0.595465		25	1	0.4498		25	1	0.418978		25	1	0.227178
	26	1	0.310556		26	1	0.575336		26	1	0.441295		26	1	0.420247		26	1	0.242309
	27	1	0.289071		27	1	0.554255		27	1	0.435249		27	1	0.418183		27	1	0.263112
	28	1	0.266323		28	1	0.534862		28	1	0.424988		28	1	0.414374		28	1	0.288016
	29	1	0.249951		29	1	0.520829		29	1	0.408089		29	1	0.415276		29	1	0.31258
	30	1	0.239855		30	1	0.502188		30	1	0.389506		30	1	0.408406		30	1	0.320647
	31	1	0.234831		31	1	0.482165		31	1	0.368334		31	1	0.407959		31	1	0.335228
	32	1	0.21728		32	1	0.453532		32	1	0.346854		32	1	0.406195		32	1	0.332806
	33	1	0.201385		33	1	0.42066		33	1	0.320302		33	1	0.406467		33	1	0.339796
	34	1	0.19452		34	1	0.392357		34	1	0.293205		34	1	0.401789		34	1	0.326093
	35	1	0.196479		35	1	0.371944		35	1	0.274395		35	1	0.384713		35	1	0.319218
	36	1	0.19636		36	1	0.366718		36	1	0.260004		36	1	0.376765		36	1	0.308493
	37	1	0.199053		37	1	0.354283		37	1	0.265403		37	1	0.365841		37	1	0.29262
	38	1	0.206015		38	1	0.342308		38	1	0.281795		38	1	0.365368		38	1	0.291988
	39	1	0.212885		39	1	0.32446		39	1	0.30125		39	1	0.371556		39	1	0.289219
	40	1	0.21052		40	1	0.312939		40	1	0.31523		40	1	0.390843		40	1	0.300292
	41	1	0.219818		41	1	0.313336		41	1	0.337163		41	1	0.410126		41	1	0.319881
	42	1	0.238342		42	1	0.320273		42	1	0.359576		42	1	0.433685		42	1	0.349176
	43	1	0.25274		43	1	0.338113		43	1	0.386591		43	1	0.454633		43	1	0.380761
	44	1	0.269627		44	1	0.354401		44	1	0.406205		44	1	0.483347		44	1	0.401328
	45	1	0.283892		45	1	0.3716		45	1	0.42916		45	1	0.499102		45	1	0.411442
	46	1	0.304183		46	1	0.380007		46	1	0.455944		46	1	0.509687		46	1	0.410631
	47	1	0.31098		47	1	0.384609		47	1	0.483394		47	1	0.508904		47	1	0.40928
	48	1	0.327655		48	1	0.395798		48	1	0.505015		48	1	0.510335		48	1	0.408348
	49	1	0.337134		49	1	0.414885		49	1	0.515032		49	1	0.515518		49	1	0.404375
	50	1	0.356134		50	1	0.438561		50	1	0.536821		50	1	0.522035		50	1	0.392771
	51	1	0.358718		51	1	0.460855		51	1	0.552536		51	1	0.515525		51	1	0.370338
	52	1	0.365548		52	1	0.47707		52	1	0.559007		52	1	0.510089		52	1	0.343497
	53	1	0.369099		53	1	0.492367		53	1	0.546156		53	1	0.491815		53	1	0.313598
	54	1	0.384549		54	1	0.501981		54	1	0.54246		54	1	0.483424		54	1	0.286875
	55	1	0.409435		55	1	0.511902		55	1	0.52955		55	1	0.468914		55	1	0.260171
	56	1	0.425179		56	1	0.516577		56	1	0.512411		56	1	0.443953		56	1	0.23788
	57	1	0.426362		57	1	0.518221		57	1	0.503793		57	1	0.421908		57	1	0.207505
	58	1	0.419336		58	1	0.506774		58	1	0.485795		58	1	0.397135		58	1	0.185416
	59	1	0.415244		59	1	0.504003		59	1	0.468557		59	1	0.382053		59	1	0.181253
	60	1	0.411558		60	1	0.495549		60	1	0.458162		60	1	0.368865		60	1	0.171999
	61	1	0.419797		61	1	0.492159		61	1	0.450034		61	1	0.351879		61	1	0.151959
	62	1	0.425038		62	1	0.496338		62	1	0.454161		62	1	0.340622		62	1	0.142876
	63	1	0.427764		63	1	0.503971		63	1	0.450547		63	1	0.333279		63	1	0.138583
	64	1	0.415185		64	1	0.507691		64	1	0.4445		64	1	0.325436		64	1	0.147446
	65	1	0.39966		65	1	0.500966		65	1	0.436709		65	1	0.325298		65	1	0.151103
	66	1	0.389984		66	1	0.507184		66	1	0.423626		66	1	0.310253		66	1	0.159371
	67	1	0.382178		67	1	0.520015		67	1	0.429185		67	1	0.307334		67	1	0.172116
	68	1	0.379472		68	1	0.528315		68	1	0.425651		68	1	0.287286		68	1	0.169312
	69	1	0.372141		69	1	0.530608		69	1	0.427086		69	1	0.288952		69	1	0.166675
	70	1	0.359032		70	1	0.528794		70	1	0.418562		70	1	0.289512		70	1	0.149495
	71	1	0.34179		71	1	0.5369		71	1	0.420479		71	1	0.31787		71	1	0.307647
	72	1	0.324641		72	1	0.526765		72	1	0.42563		72	1	0.34037		72	1	0.334973
	73	1	0.308519		73	1	0.512313		73	1	0.438707		73	1	0.360216		73	1	0.342105
	1	2	0.415415		1	2	0.537315		1	2	0.544933		1	2	0.376315		1	2	0.195502
	2	2	0.432771		2	2	0.539117		2	2	0.526629		2	2	0.353759		2	2	0.16969
	3	2	0.439772		3	2	0.55243		3	2	0.506211		3	2	0.342102		3	2	0.143063
	4	2	0.449623		4	2	0.564767		4	2	0.469281		4	2	0.321698		4	2	0.119745
	5	2	0.440354		5	2	0.564062		5	2	0.40773		5	2	0.310566		5	2	0.235745
	6	2	0.432358		6	2	0.552545		6	2	0.407766		6	2	0.294538		6	2	0.0874602
	7	2	0.431296		7	2	0.557436		7	2	0.415364		7	2	0.289294		7	2	0.0940694
	8	2	0.429569		8	2	0.566505		8	2	0.431775		8	2	0.274349		8	2	0.102326
	9	2	0.438196		9	2	0.580555		9	2	0.432203		9	2	0.262137		9	2	0.127905
	10	2	0.424524		10	2	0.589688		10	2	0.425448		10	2	0.255796		10	2	0.129206
	11	2	0.425199		11	2	0.588954		11	2	0.418672		11	2	0.253177		11	2	0.13236
	12	2	0.411673		12	2	0.594698		12	2	0.418921		12	2	0.256359		12	2	0.126057
	13	2	0.414904		13	2	0.584512		13	2	0.417289		13	2	0.258484		13	2	0.124707
	14	2	0.414068		14	2	0.582567		14	2	0.413718		14	2	0.268249		14	2	0.120903
	15	2	0.418447		15	2	0.574161		15	2	0.416438		15	2	0.270747		15	2	0.114112
	16	2	0.411856		16	2	0.577823		16	2	0.42295		16	2	0.276589		16	2	0.103223
	17	2	0.39576		17	2	0.581601		17	2	0.420017		17	2	0.286375		17	2	0.096885
	18	2	0.377591		18	2	0.5775		18	2	0.418164		18	2	0.298997		18	2	0.0853278
	19	2	0.374718		19	2	0.571329		19	2	0.41524		19	2	0.314494		19	2	0.0792208
	20	2	0.376691		20	2	0.577201		20	2	0.429216		20	2	0.316769		20	2	0.0819263
	21	2	0.370183		21	2	0.581412		21	2	0.43567		21	2	0.332079		21	2	0.102115
	22	2	0.352384		22	2	0.58667		22	2	0.436093		22	2	0.348431		22	2	0.125382
	23	2	0.331206		23	2	0.582351		23	2	0.433566		23	2	0.368391		23	2	0.156851
	24	2	0.31999		24	2	0.580229		24	2	0.434838		24	2	0.380963		24	2	0.184186
	25	2	0.297042		25	2	0.574044		25	2	0.433117		25	2	0.398209		25	2	0.212083
	26	2	0.288338		26	2	0.559626		26	2	0.421961		26	2	0.406035		26	2	0.233935
	27	2	0.267575		27	2	0.539437		27	2	0.410372		27	2	0.412259		27	2	0.261907
	28	2	0.251742		28	2	0.516984		28	2	0.39953		28	2	0.404524		28	2	0.283304
	29	2	0.226352		29	2	0.4974		29	2	0.384825		29	2	0.395502		29	2	0.301979
	30	2	0.213047		30	2	0.478515		30	2	0.363942		30	2	0.380268		30	2	0.306138
	31	2	0.197643		31	2	0.456219		31	2	0.33287		31	2	0.37271		31	2	0.323444
	32	2	0.1773		32	2	0.427884		32	2	0.308539		32	2	0.369895		32	2	0.32346
	33	2	0.15933		33	2	0.394941		33	2	0.273627		33	2	0.366652		33	2	0.327533
	34	2	0.158656		34	2	0.364127		34	2	0.238201		34	2	0.36121		34	2	0.309617
	35	2	0.164354		35	2	0.336987		35	2	0.208286		35	2	0.343		35	2	0.298991
	36	2	0.165915		36	2	0.324259		36	2	0.189184		36	2	0.333624		36	2	0.283268
	37	2	0.171382		37	2	0.308938		37	2	0.207864		37	2	0.319299		37	2	0.27093
	38	2	0.177385		38	2	0.295416		38	2	0.231642		38	2	0.319761		38	2	0.271659
	39	2	0.187522		39	2	0.277832		39	2	0.260279		39	2	0.329014		39	2	0.268865
	40	2	0.184665		40	2	0.265933		40	2	0.279127		40	2	0.356553		40	2	0.282202
	41	2	0.197212		41	2	0.266119		41	2	0.307252		41	2	0.379974		41	2	0.310796
	42	2	0.219776		42	2	0.279664		42	2	0.335343		42	2	0.409942		42	2	0.344395
	43	2	0.236698		43	2	0.306024		43	2	0.369907		43	2	0.433966		43	2	0.373783
	44	2	0.260128		44	2	0.332138		44	2	0.401577		44	2	0.465609		44	2	0.390772
	45	2	0.280411		45	2	0.361697		45	2	0.431345		45	2	0.485535		45	2	0.406848
	46	2	0.303973		46	2	0.375217		46	2	0.465147		46	2	0.504		46	2	0.415135
	47	2	0.317369		47	2	0.381339		47	2	0.483289		47	2	0.505991		47	2	0.412458
	48	2	0.340054		48	2	0.397737		48	2	0.50293		48	2	0.509297		48	2	0.409636
	49	2	0.354576		49	2	0.41744		49	2	0.508426		49	2	0.511935		49	2	0.395203
	50	2	0.370314		50	2	0.44824		50	2	0.526681		50	2	0.518784		50	2	0.378572
	51	2	0.373844		51	2	0.46967		51	2	0.54574		51	2	0.513362		51	2	0.34576
	52	2	0.383774		52	2	0.491638		52	2	0.556305		52	2	0.49952		52	2	0.316179
	53	2	0.383285		53	2	0.500435		53	2	0.545478		53	2	0.469029		53	2	0.276045
	54	2	0.396904		54	2	0.507348		54	2	0.529626		54	2	0.444782		54	2	0.239725
	55	2	0.420325		55	2	0.515462		55	2	0.509348		55	2	0.417937		55	2	0.201845
	56	2	0.440232		56	2	0.521485		56	2	0.490143		56	2	0.389146		56	2	0.176447
	57	2	0.45018		57	2	0.52419		57	2	0.477421		57	2	0.366745		57	2	0.14381
	58	2	0.447051		58	2	0.514173		58	2	0.463837		58	2	0.341876		58	2	0.123793
	59	2	0.446657		59	2	0.511545		59	2	0.4484		59	2	0.322271		59	2	0.113995
	60	2	0.443933		60	2	0.505335		60	2	0.439313		60	2	0.305604		60	2	0.103388
	61	2	0.451413		61	2	0.504919		61	2	0.427001		61	2	0.29017		61	2	0.0853905
	62	2	0.450507		62	2	0.508225		62	2	0.419412		62	2	0.279235		62	2	0.0869562
	63	2	0.449191		63	2	0.509421		63	2	0.406939		63	2	0.26744		63	2	0.0976524
	64	2	0.443038		64	2	0.513811		64	2	0.39913		64	2	0.264837		64	2	0.117914
	65	2	0.434091		65	2	0.505538		65	2	0.401967		65	2	0.263633		65	2	0.126632
	66	2	0.419259		66	2	0.508229		66	2	0.396856		66	2	0.259131		66	2	0.137774
	67	2	0.407823		67	2	0.516116		67	2	0.395418		67	2	0.250127		67	2	0.144787
	68	2	0.40109		68	2	0.531227		68	2	0.38424		68	2	0.233195		68	2	0.145654
	69	2	0.395565		69	2	0.53118		69	2	0.384715		69	2	0.229954		69	2	0.146343
	70	2	0.384075		70	2	0.520454		70	2	0.382904		70	2	0.272941		70	2	0.132044
	71	2	0.365704		71	2	0.516511		71	2	0.395187		71	2	0.309763		71	2	0.219962
	72	2	0.352678		72	2	0.509577		72	2	0.400938		72	2	0.329424		72	2	0.271014
	73	2	0.330201		73	2	0.496555		73	2	0.406865		73	2	0.345329		73	2	0.323049
	1	3	0.428248		1	3	0.523439		1	3	0.541512		1	3	0.320743		1	3	0.312994
	2	3	0.446866		2	3	0.521875		2	3	0.533325		2	3	0.310346		2	3	0.287471
	3	3	0.476585		3	3	0.539497		3	3	0.513488		3	3	0.304139		3	3	0.281151
	4	3	0.469642		4	3	0.553544		4	3	0.481804		4	3	0.287765		4	3	0.263677
	5	3	0.460587		5	3	0.552996		5	3	0.440533		5	3	0.258019		5	3	0.247157
	6	3	0.45195		6	3	0.547531		6	3	0.370328		6	3	0.236368		6	3	0.143836
	7	3	0.456115		7	3	0.550155		7	3	0.378421		7	3	0.225878		7	3	0.0811076
	8	3	0.453634		8	3	0.555283		8	3	0.384982		8	3	0.216454		8	3	0.0974214
	9	3	0.446432		9	3	0.562093		9	3	0.381938		9	3	0.205152		9	3	0.113788
	10	3	0.437921		10	3	0.565393		10	3	0.376483		10	3	0.197897		10	3	0.11937
	11	3	0.428344		11	3	0.56442		11	3	0.375692		11	3	0.19716		11	3	0.1117
	12	3	0.411881		12	3	0.568759		12	3	0.367222		12	3	0.19631		12	3	0.106503
	13	3	0.411778		13	3	0.565212		13	3	0.363407		13	3	0.200686		13	3	0.102192
	14	3	0.425446		14	3	0.572409		14	3	0.362049		14	3	0.20799		14	3	0.10358
	15	3	0.434892		15	3	0.5673		15	3	0.375945		15	3	0.216149		15	3	0.0932946
	16	3	0.429733		16	3	0.567337		16	3	0.387286		16	3	0.228994		16	3	0.0805371
	17	3	0.405429		17	3	0.561546		17	3	0.391022		17	3	0.249068		17	3	0.0632003
	18	3	0.38938		18	3	0.56094		18	3	0.401324		18	3	0.262976		18	3	0.0381806
	19	3	0.378939		19	3	0.562492		19	3	0.404089		19	3	0.271552		19	3	0.0206333
	20	3	0.37231		20	3	0.571779		20	3	0.414516		20	3	0.27814		20	3	0.046731
	21	3	0.357757		21	3	0.572542		21	3	0.41383		21	3	0.295215		21	3	0.0836766
	22	3	0.342528		22	3	0.574981		22	3	0.424645		22	3	0.317273		22	3	0.115254
	23	3	0.333407		23	3	0.567593		23	3	0.426483		23	3	0.336344		23	3	0.147348
	24	3	0.319265		24	3	0.565061		24	3	0.433903		24	3	0.348612		24	3	0.170942
	25	3	0.290854		25	3	0.556374		25	3	0.42882		25	3	0.364418		25	3	0.19539
	26	3	0.271627		26	3	0.541319		26	3	0.419633		26	3	0.373386		26	3	0.22122
	27	3	0.246467		27	3	0.51965		27	3	0.405373		27	3	0.383341		27	3	0.248939
	28	3	0.229047		28	3	0.500048		28	3	0.385737		28	3	0.382462		28	3	0.268303
	29	3	0.201829		29	3	0.480051		29	3	0.369218		29	3	0.373669		29	3	0.28061
	30	3	0.19149		30	3	0.463442		30	3	0.344383		30	3	0.358675		30	3	0.287782
	31	3	0.169225		31	3	0.437515		31	3	0.312088		31	3	0.342973		31	3	0.305338
	32	3	0.14368		32	3	0.406232		32	3	0.277405		32	3	0.335756		32	3	0.299976
	33	3	0.119436		33	3	0.369674		33	3	0.233074		33	3	0.323629		33	3	0.295274
	34	3	0.112782		34	3	0.335528		34	3	0.193077		34	3	0.314935		34	3	0.275987
	35	3	0.11834		35	3	0.308465		35	3	0.156094		35	3	0.296233		35	3	0.27339
	36	3	0.124845		36	3	0.28672		36	3	0.131816		36	3	0.289086		36	3	0.258237
	37	3	0.137534		37	3	0.267977		37	3	0.15232		37	3	0.276672		37	3	0.247669
	38	3	0.149897		38	3	0.248224		38	3	0.180915		38	3	0.2779		38	3	0.247225
	39	3	0.16927		39	3	0.227977		39	3	0.214258		39	3	0.290059		39	3	0.252457
	40	3	0.173038		40	3	0.219331		40	3	0.248822		40	3	0.324272		40	3	0.275332
	41	3	0.191765		41	3	0.226798		41	3	0.292225		41	3	0.356071		41	3	0.306476
	42	3	0.21532		42	3	0.251205		42	3	0.332184		42	3	0.39288		42	3	0.337505
	43	3	0.238654		43	3	0.282336		43	3	0.371381		43	3	0.420967		43	3	0.36553
	44	3	0.263191		44	3	0.310158		44	3	0.405234		44	3	0.449667		44	3	0.390703
	45	3	0.283896		45	3	0.341412		45	3	0.439611		45	3	0.473792		45	3	0.413066
	46	3	0.305247		46	3	0.361349		46	3	0.474779		46	3	0.495667		46	3	0.429649
	47	3	0.322579		47	3	0.378833		47	3	0.492664		47	3	0.505661		47	3	0.426484
	48	3	0.350929		48	3	0.403488		48	3	0.505734		48	3	0.514156		48	3	0.417573
	49	3	0.369186		49	3	0.427266		49	3	0.505836		49	3	0.515849		49	3	0.390275
	50	3	0.382049		50	3	0.459151		50	3	0.508357		50	3	0.509863		50	3	0.357825
	51	3	0.385895		51	3	0.477599		51	3	0.521972		51	3	0.490569		51	3	0.320573
	52	3	0.398981		52	3	0.494058		52	3	0.534771		52	3	0.467963		52	3	0.28542
	53	3	0.401694		53	3	0.499777		53	3	0.532652		53	3	0.43473		53	3	0.244636
	54	3	0.409877		54	3	0.503343		54	3	0.515588		54	3	0.403795		54	3	0.196305
	55	3	0.425831		55	3	0.513732		55	3	0.486932		55	3	0.370451		55	3	0.160082
	56	3	0.44511		56	3	0.516226		56	3	0.461505		56	3	0.340793		56	3	0.131783
	57	3	0.462636		57	3	0.521661		57	3	0.438702		57	3	0.311063		57	3	0.101294
	58	3	0.463538		58	3	0.514131		58	3	0.428025		58	3	0.281056		58	3	0.0778842
	59	3	0.46915		59	3	0.520812		59	3	0.420975		59	3	0.259366		59	3	0.0574908
	60	3	0.466352		60	3	0.522817		60	3	0.417422		60	3	0.246739		60	3	0.0445121
	61	3	0.479545		61	3	0.530915		61	3	0.404569		61	3	0.232999		61	3	0.0147632
	62	3	0.47694		62	3	0.529013		62	3	0.386728		62	3	0.218694		62	3	0.0687521
	63	3	0.474628		63	3	0.521885		63	3	0.371257		63	3	0.196883		63	3	0.0917008
	64	3	0.464032		64	3	0.51953		64	3	0.363561		64	3	0.193531		64	3	0.108525
	65	3	0.450669		65	3	0.508266		65	3	0.366825		65	3	0.198731		65	3	0.119398
	66	3	0.433755		66	3	0.502498		66	3	0.361463		66	3	0.202454		66	3	0.132481
	67	3	0.417026		67	3	0.502941		67	3	0.356129		67	3	0.195703		67	3	0.142013
	68	3	0.408327		68	3	0.516401		68	3	0.342417		68	3	0.224264		68	3	0.14822
	69	3	0.409439		69	3	0.51672		69	3	0.340616		69	3	0.251388		69	3	0.106504
	70	3	0.407069		70	3	0.507603		70	3	0.344765		70	3	0.277843		70	3	0.0574795
	71	3	0.389244		71	3	0.504457		71	3	0.359302		71	3	0.304526		71	3	0.105454
	72	3	0.368818		72	3	0.502608		72	3	0.366543		72	3	0.319201		72	3	0.155823
	73	3	0.342714		73	3	0.488206		73	3	0.360204		73	3	0.324739		73	3	0.171735
	1	4	0.422174		1	4	0.51755		1	4	0.536854		1	4	0.245966		1	4	0.306739
	2	4	0.442697		2	4	0.522426		2	4	0.524469		2	4	0.240783		2	4	0.293907
	3	4	0.476369		3	4	0.533655		3	4	0.510182		3	4	0.229401		3	4	0.289557
	4	4	0.4679		4	4	0.534144		4	4	0.483702		4	4	0.220226		4	4	0.269834
	5	4	0.458956		5	4	0.533038		5	4	0.448593		5	4	0.186814		5	4	0.25108
	6	4	0.458353		6	4	0.534117		6	4	0.414746		6	4	0.170786		6	4	0.227297
	7	4	0.466855		7	4	0.541113		7	4	0.389376		7	4	0.161712		7	4	0.207078
	8	4	0.474742		8	4	0.545617		8	4	0.368192		8	4	0.160799		8	4	0.133435
	9	4	0.462735		9	4	0.548166		9	4	0.33093		9	4	0.153039		9	4	0.146473
	10	4	0.457262		10	4	0.544398		10	4	0.328452		10	4	0.146711		10	4	0.155126
	11	4	0.440083		11	4	0.541119		11	4	0.323356		11	4	0.140842		11	4	0.14384
	12	4	0.431263		12	4	0.544481		12	4	0.313212		12	4	0.142446		12	4	0.139015
	13	4	0.433424		13	4	0.544399		13	4	0.31497		13	4	0.145793		13	4	0.135726
	14	4	0.444102		14	4	0.552601		14	4	0.324703		14	4	0.151331		14	4	0.131524
	15	4	0.446782		15	4	0.54932		15	4	0.344618		15	4	0.162942		15	4	0.117989
	16	4	0.437157		16	4	0.551382		16	4	0.355582		16	4	0.182432		16	4	0.0989003
	17	4	0.424503		17	4	0.547095		17	4	0.360455		17	4	0.203847		17	4	0.0771479
	18	4	0.412511		18	4	0.550883		18	4	0.373629		18	4	0.220391		18	4	0.0618805
	19	4	0.391778		19	4	0.556076		19	4	0.382369		19	4	0.237804		19	4	0.0563625
	20	4	0.361523		20	4	0.56353		20	4	0.3948		20	4	0.254108		20	4	0.094676
	21	4	0.339625		21	4	0.560532		21	4	0.396286		21	4	0.272198		21	4	0.0729965
	22	4	0.328369		22	4	0.558324		22	4	0.410716		22	4	0.29249		22	4	0.105994
	23	4	0.329022		23	4	0.551787		23	4	0.411732		23	4	0.316204		23	4	0.14131
	24	4	0.312561		24	4	0.55346		24	4	0.420347		24	4	0.329426		24	4	0.1666
	25	4	0.284648		25	4	0.548683		25	4	0.41939		25	4	0.341201		25	4	0.193197
	26	4	0.263917		26	4	0.534591		26	4	0.416932		26	4	0.351133		26	4	0.216883
	27	4	0.236943		27	4	0.511432		27	4	0.404685		27	4	0.361196		27	4	0.243632
	28	4	0.216098		28	4	0.491452		28	4	0.378406		28	4	0.366378		28	4	0.262377
	29	4	0.180949		29	4	0.470082		29	4	0.359554		29	4	0.359375		29	4	0.277094
	30	4	0.167628		30	4	0.450467		30	4	0.331576		30	4	0.347618		30	4	0.282485
	31	4	0.144951		31	4	0.420878		31	4	0.297168		31	4	0.328746		31	4	0.291925
	32	4	0.121427		32	4	0.384962		32	4	0.253744		32	4	0.306704		32	4	0.273074
	33	4	0.0918637		33	4	0.344062		33	4	0.201174		33	4	0.282777		33	4	0.260963
	34	4	0.0773198		34	4	0.302489		34	4	0.156542		34	4	0.265519		34	4	0.235465
	35	4	0.0826125		35	4	0.272067		35	4	0.108794		35	4	0.249841		35	4	0.235763
	36	4	0.0926378		36	4	0.244273		36	4	0.0814408		36	4	0.240211		36	4	0.221945
	37	4	0.113018		37	4	0.223595		37	4	0.104632		37	4	0.228762		37	4	0.213778
	38	4	0.130823		38	4	0.197849		38	4	0.143703		38	4	0.23228		38	4	0.210299
	39	4	0.155979		39	4	0.181252		39	4	0.183331		39	4	0.246967		39	4	0.229696
	40	4	0.170384		40	4	0.175156		40	4	0.234247		40	4	0.284672		40	4	0.258575
	41	4	0.190773		41	4	0.19245		41	4	0.285038		41	4	0.329225		41	4	0.294837
	42	4	0.21329		42	4	0.220351		42	4	0.333418		42	4	0.375985		42	4	0.329729
	43	4	0.236016		43	4	0.253988		43	4	0.376779		43	4	0.414947		43	4	0.360446
	44	4	0.268344		44	4	0.290294		44	4	0.421558		44	4	0.447308		44	4	0.390259
	45	4	0.293123		45	4	0.326324		45	4	0.454893		45	4	0.470308		45	4	0.413916
	46	4	0.312679		46	4	0.354443		46	4	0.483673		46	4	0.492111		46	4	0.436245
	47	4	0.327941		47	4	0.382301		47	4	0.496495		47	4	0.503246		47	4	0.431113
	48	4	0.35726		48	4	0.416185		48	4	0.507223		48	4	0.51148		48	4	0.417701
	49	4	0.387035		49	4	0.442273		49	4	0.510898		49	4	0.514428		49	4	0.384954
	50	4	0.399698		50	4	0.474115		50	4	0.504931		50	4	0.498435		50	4	0.342155
	51	4	0.402902		51	4	0.487489		51	4	0.506069		51	4	0.469594		51	4	0.304519
	52	4	0.410835		52	4	0.502713		52	4	0.50465		52	4	0.427324		52	4	0.265392
	53	4	0.424326		53	4	0.505947		53	4	0.498467		53	4	0.388586		53	4	0.22705
	54	4	0.434332		54	4	0.509594		54	4	0.481143		54	4	0.359247		54	4	0.17152
	55	4	0.442515		55	4	0.513233		55	4	0.448724		55	4	0.327119		55	4	0.129537
	56	4	0.455273		56	4	0.511037		56	4	0.420065		56	4	0.294683		56	4	0.108771
	57	4	0.470793		57	4	0.516109		57	4	0.392265		57	4	0.253405		57	4	0.093306
	58	4	0.469366		58	4	0.506521		58	4	0.386112		58	4	0.219728		58	4	0.0764634
	59	4	0.473696		59	4	0.514211		59	4	0.383729		59	4	0.197587		59	4	0.0665733
	60	4	0.471734		60	4	0.519663		60	4	0.377211		60	4	0.180901		60	4	0.0703664
	61	4	0.489591		61	4	0.533832		61	4	0.364517		61	4	0.166306		61	4	0.0863748
	62	4	0.490379		62	4	0.531086		62	4	0.34737		62	4	0.150729		62	4	0.106624
	63	4	0.489565		63	4	0.518879		63	4	0.335837		63	4	0.138973		63	4	0.124937
	64	4	0.483755		64	4	0.51006		64	4	0.330149		64	4	0.15932		64	4	0.13335
	65	4	0.476024		65	4	0.500712		65	4	0.329139		65	4	0.174978		65	4	0.139938
	66	4	0.459305		66	4	0.494682		66	4	0.329709		66	4	0.204439		66	4	0.150989
	67	4	0.44244		67	4	0.499271		67	4	0.323039		67	4	0.222567		67	4	0.160517
	68	4	0.429795		68	4	0.502173		68	4	0.308054		68	4	0.242749		68	4	0.173335
	69	4	0.428017		69	4	0.502837		69	4	0.299564		69	4	0.255606		69	4	0.171504
	70	4	0.41797		70	4	0.491885		70	4	0.30141		70	4	0.271323		70	4	0.119326
	71	4	0.401993		71	4	0.494474		71	4	0.313401		71	4	0.285127		71	4	0.0325543
	72	4	0.380648		72	4	0.492212		72	4	0.318059		72	4	0.295741		72	4	0.0140783
	73	4	0.357216		73	4	0.47523		73	4	0.30911		73	4	0.297493		73	4	0.0552983
	1	5	0.42732		1	5	0.50398		1	5	0.531786		1	5	0.352554		1	5	0.284339
	2	5	0.446563		2	5	0.510095		2	5	0.516782		2	5	0.3444		2	5	0.284808
	3	5	0.472852		3	5	0.51783		3	5	0.500468		3	5	0.330161		3	5	0.278005
	4	5	0.474864		4	5	0.510842		4	5	0.477294		4	5	0.310341		4	5	0.262138
	5	5	0.466354		5	5	0.516365		5	5	0.446891		5	5	0.281915		5	5	0.240516
	6	5	0.464302		6	5	0.515552		6	5	0.413811		6	5	0.262974		6	5	0.221391
	7	5	0.464645		7	5	0.528221		7	5	0.383599		7	5	0.245062		7	5	0.158861
	8	5	0.463245		8	5	0.528723		8	5	0.35562		8	5	0.218722		8	5	0.173839
	9	5	0.459392		9	5	0.536659		9	5	0.331315		9	5	0.191553		9	5	0.187665
	10	5	0.45859		10	5	0.527853		10	5	0.299934		10	5	0.177475		10	5	0.198862
	11	5	0.449103		11	5	0.52678		11	5	0.273479		11	5	0.158933		11	5	0.196499
	12	5	0.44115		12	5	0.520254		12	5	0.267576		12	5	0.136461		12	5	0.193343
	13	5	0.434749		13	5	0.526291		13	5	0.274257		13	5	0.116507		13	5	0.191679
	14	5	0.437688		14	5	0.535877		14	5	0.287041		14	5	0.104547		14	5	0.178524
	15	5	0.430621		15	5	0.538754		15	5	0.3063		15	5	0.108859		15	5	0.164804
	16	5	0.424807		16	5	0.538529		16	5	0.318766		16	5	0.129119		16	5	0.150942
	17	5	0.41576		17	5	0.535221		17	5	0.332903		17	5	0.150385		17	5	0.1388
	18	5	0.414294		18	5	0.546621		18	5	0.348094		18	5	0.172942		18	5	0.124133
	19	5	0.397837		19	5	0.555044		19	5	0.361926		19	5	0.194712		19	5	0.107253
	20	5	0.366494		20	5	0.558723		20	5	0.375889		20	5	0.219417		20	5	0.0939602
	21	5	0.333885		21	5	0.55447		21	5	0.383845		21	5	0.242431		21	5	0.0903283
	22	5	0.322288		22	5	0.552891		22	5	0.397813		22	5	0.266716		22	5	0.108231
	23	5	0.323555		23	5	0.548284		23	5	0.398545		23	5	0.294642		23	5	0.139115
	24	5	0.311549		24	5	0.543824		24	5	0.403746		24	5	0.311467		24	5	0.164163
	25	5	0.282715		25	5	0.53334		25	5	0.408116		25	5	0.325143		25	5	0.197678
	26	5	0.261723		26	5	0.52248		26	5	0.410451		26	5	0.334592		26	5	0.21519
	27	5	0.232872		27	5	0.501376		27	5	0.400471		27	5	0.345155		27	5	0.235938
	28	5	0.208082		28	5	0.48316		28	5	0.378501		28	5	0.354424		28	5	0.252777
	29	5	0.175073		29	5	0.462089		29	5	0.357901		29	5	0.352924		29	5	0.267402
	30	5	0.157333		30	5	0.440727		30	5	0.33145		30	5	0.344379		30	5	0.271111
	31	5	0.138076		31	5	0.409042		31	5	0.290982		31	5	0.325468		31	5	0.267425
	32	5	0.107802		32	5	0.36776		32	5	0.243706		32	5	0.294723		32	5	0.241926
	33	5	0.0785901		33	5	0.324989		33	5	0.192977		33	5	0.259266		33	5	0.226385
	34	5	0.0537909		34	5	0.279826		34	5	0.143658		34	5	0.227423		34	5	0.199721
	35	5	0.043165		35	5	0.245264		35	5	0.0869202		35	5	0.197843		35	5	0.190883
	36	5	0.0601185		36	5	0.210831		36	5	0.0839699		36	5	0.176542		36	5	0.174996
	37	5	0.0920703		37	5	0.185995		37	5	0.0705305		37	5	0.172983		37	5	0.166478
	38	5	0.116195		38	5	0.158133		38	5	0.123204		38	5	0.185987		38	5	0.173399
	39	5	0.146853		39	5	0.140134		39	5	0.174058		39	5	0.213538		39	5	0.204865
	40	5	0.171998		40	5	0.137145		40	5	0.233907		40	5	0.25746		40	5	0.239135
	41	5	0.19709		41	5	0.16665		41	5	0.289916		41	5	0.305438		41	5	0.277728
	42	5	0.215758		42	5	0.201597		42	5	0.340167		42	5	0.356298		42	5	0.322137
	43	5	0.239522		43	5	0.241118		43	5	0.384557		43	5	0.404806		43	5	0.364628
	44	5	0.268724		44	5	0.281096		44	5	0.430857		44	5	0.445408		44	5	0.401676
	45	5	0.298925		45	5	0.327524		45	5	0.464205		45	5	0.473774		45	5	0.419212
	46	5	0.318025		46	5	0.360669		46	5	0.490439		46	5	0.490731		46	5	0.438812
	47	5	0.333801		47	5	0.392276		47	5	0.506083		47	5	0.498564		47	5	0.428035
	48	5	0.360565		48	5	0.420899		48	5	0.510749		48	5	0.499785		48	5	0.406141
	49	5	0.393382		49	5	0.449481		49	5	0.510563		49	5	0.500085		49	5	0.371583
	50	5	0.410797		50	5	0.476492		50	5	0.498986		50	5	0.48203		50	5	0.330759
	51	5	0.416521		51	5	0.493473		51	5	0.4907		51	5	0.450862		51	5	0.302221
	52	5	0.418684		52	5	0.504048		52	5	0.477857		52	5	0.407103		52	5	0.264729
	53	5	0.437815		53	5	0.507061		53	5	0.464062		53	5	0.364363		53	5	0.229214
	54	5	0.449319		54	5	0.506884		54	5	0.450611		54	5	0.331254		54	5	0.179383
	55	5	0.459277		55	5	0.511297		55	5	0.420699		55	5	0.292757		55	5	0.144235
	56	5	0.466317		56	5	0.514001		56	5	0.389198		56	5	0.257485		56	5	0.122871
	57	5	0.481706		57	5	0.521033		57	5	0.361326		57	5	0.212919		57	5	0.115782
	58	5	0.479828		58	5	0.513897		58	5	0.350267		58	5	0.183762		58	5	0.117797
	59	5	0.482903		59	5	0.518256		59	5	0.343687		59	5	0.167506		59	5	0.125669
	60	5	0.478102		60	5	0.514716		60	5	0.326026		60	5	0.154682		60	5	0.131564
	61	5	0.490867		61	5	0.519167		61	5	0.310852		61	5	0.144766		61	5	0.149954
	62	5	0.492795		62	5	0.516713		62	5	0.301482		62	5	0.15018		62	5	0.168998
	63	5	0.500878		63	5	0.51082		63	5	0.299575		63	5	0.164304		63	5	0.180656
	64	5	0.500718		64	5	0.5057		64	5	0.29532		64	5	0.195691		64	5	0.186473
	65	5	0.490268		65	5	0.501014		65	5	0.286601		65	5	0.211956		65	5	0.187984
	66	5	0.47154		66	5	0.491771		66	5	0.281146		66	5	0.235595		66	5	0.194653
	67	5	0.457351		67	5	0.490546		67	5	0.275933		67	5	0.242361		67	5	0.20194
	68	5	0.447257		68	5	0.482501		68	5	0.264773		68	5	0.253053		68	5	0.210048
	69	5	0.444371		69	5	0.482196		69	5	0.254742		69	5	0.258449		69	5	0.206776
	70	5	0.426197		70	5	0.473401		70	5	0.259538		70	5	0.269864		70	5	0.202962
	71	5	0.415096		71	5	0.474208		71	5	0.270268		71	5	0.278357		71	5	0.195412
	72	5	0.393589		72	5	0.470968		72	5	0.276362		72	5	0.284608		72	5	0.156566
	73	5	0.380855		73	5	0.463856		73	5	0.26605		73	5	0.283736		73	5	0.164279
	1	6	0.432145		1	6	0.487667		1	6	0.517154		1	6	0.34814		1	6	0.262777
	2	6	0.445564		2	6	0.501016		2	6	0.497272		2	6	0.341031		2	6	0.265676
	3	6	0.464132		3	6	0.510114		3	6	0.476178		3	6	0.325136		3	6	0.259908
	4	6	0.472918		4	6	0.502268		4	6	0.458536		4	6	0.309322		4	6	0.248483
	5	6	0.471721		5	6	0.50522		5	6	0.437406		5	6	0.28955		5	6	0.183759
	6	6	0.470945		6	6	0.501536		6	6	0.404848		6	6	0.26868		6	6	0.196832
	7	6	0.465554		7	6	0.512381		7	6	0.371688		7	6	0.253836		7	6	0.216131
	8	6	0.464211		8	6	0.511357		8	6	0.344336		8	6	0.225387		8	6	0.228609
	9	6	0.464901		9	6	0.516886		9	6	0.319521		9	6	0.207634		9	6	0.242039
	10	6	0.464023		10	6	0.509993		10	6	0.289784		10	6	0.189359		10	6	0.254567
	11	6	0.455981		11	6	0.507309		11	6	0.264265		11	6	0.172336		11	6	0.25118
	12	6	0.448721		12	6	0.504454		12	6	0.245827		12	6	0.148193		12	6	0.245277
	13	6	0.43648		13	6	0.505228		13	6	0.238427		13	6	0.128202		13	6	0.244519
	14	6	0.432082		14	6	0.509332		14	6	0.245069		14	6	0.112301		14	6	0.228474
	15	6	0.418825		15	6	0.510414		15	6	0.258343		15	6	0.0931243		15	6	0.215095
	16	6	0.415823		16	6	0.51308		16	6	0.27357		16	6	0.0981847		16	6	0.201918
	17	6	0.406634		17	6	0.514934		17	6	0.294237		17	6	0.116647		17	6	0.195412
	18	6	0.408035		18	6	0.528875		18	6	0.313035		18	6	0.140378		18	6	0.181953
	19	6	0.395528		19	6	0.537949		19	6	0.329695		19	6	0.166002		19	6	0.164798
	20	6	0.371993		20	6	0.540057		20	6	0.345425		20	6	0.189272		20	6	0.152061
	21	6	0.342922		21	6	0.540484		21	6	0.358586		21	6	0.214678		21	6	0.146515
	22	6	0.322473		22	6	0.540924		22	6	0.370776		22	6	0.24176		22	6	0.145124
	23	6	0.314985		23	6	0.540355		23	6	0.380086		23	6	0.275359		23	6	0.1544
	24	6	0.300971		24	6	0.529502		24	6	0.391694		24	6	0.296715		24	6	0.170968
	25	6	0.280445		25	6	0.522947		25	6	0.401763		25	6	0.315982		25	6	0.202323
	26	6	0.26039		26	6	0.515041		26	6	0.404311		26	6	0.333328		26	6	0.218945
	27	6	0.241922		27	6	0.49974		27	6	0.395821		27	6	0.345283		27	6	0.236478
	28	6	0.217171		28	6	0.479275		28	6	0.381962		28	6	0.351519		28	6	0.251586
	29	6	0.187238		29	6	0.456819		29	6	0.360321		29	6	0.345203		29	6	0.262897
	30	6	0.159017		30	6	0.426722		30	6	0.332489		30	6	0.333549		30	6	0.266011
	31	6	0.135101		31	6	0.389906		31	6	0.288981		31	6	0.315013		31	6	0.253058
	32	6	0.10361		32	6	0.344039		32	6	0.242298		32	6	0.281525		32	6	0.232276
	33	6	0.0705543		33	6	0.30402		33	6	0.189174		33	6	0.242396		33	6	0.214294
	34	6	0.0428716		34	6	0.260931		34	6	0.13371		34	6	0.197582		34	6	0.184469
	35	6	0.0242325		35	6	0.22116		35	6	0.0820453		35	6	0.156472		35	6	0.154147
	36	6	0.0440474		36	6	0.178197		36	6	0.0381153		36	6	0.117252		36	6	0.119071
	37	6	0.0828572		37	6	0.142777		37	6	0.0565443		37	6	0.114912		37	6	0.111843
	38	6	0.107671		38	6	0.116236		38	6	0.115488		38	6	0.139357		38	6	0.134958
	39	6	0.138659		39	6	0.0990174		39	6	0.178393		39	6	0.18438		39	6	0.184157
	40	6	0.166032		40	6	0.108246		40	6	0.243637		40	6	0.241043		40	6	0.233686
	41	6	0.19523		41	6	0.147808		41	6	0.301933		41	6	0.298425		41	6	0.282161
	42	6	0.214375		42	6	0.187236		42	6	0.350422		42	6	0.348143		42	6	0.325863
	43	6	0.241977		43	6	0.229897		43	6	0.394421		43	6	0.398378		43	6	0.368034
	44	6	0.26647		44	6	0.27709		44	6	0.433832		44	6	0.436559		44	6	0.395038
	45	6	0.300805		45	6	0.32975		45	6	0.468211		45	6	0.468673		45	6	0.407205
	46	6	0.320797		46	6	0.366544		46	6	0.493471		46	6	0.486365		46	6	0.422021
	47	6	0.344787		47	6	0.39775		47	6	0.506627		47	6	0.495024		47	6	0.416386
	48	6	0.368952		48	6	0.423852		48	6	0.506898		48	6	0.495551		48	6	0.39427
	49	6	0.401626		49	6	0.451876		49	6	0.504239		49	6	0.487198		49	6	0.360942
	50	6	0.419096		50	6	0.47727		50	6	0.495473		50	6	0.46366		50	6	0.321145
	51	6	0.428954		51	6	0.496298		51	6	0.478156		51	6	0.429808		51	6	0.299691
	52	6	0.431322		52	6	0.512186		52	6	0.451831		52	6	0.387646		52	6	0.272179
	53	6	0.450133		53	6	0.513379		53	6	0.426338		53	6	0.344199		53	6	0.247022
	54	6	0.461748		54	6	0.512016		54	6	0.404682		54	6	0.303171		54	6	0.213046
	55	6	0.470663		55	6	0.508146		55	6	0.378429		55	6	0.264439		55	6	0.195306
	56	6	0.476436		56	6	0.512005		56	6	0.34888		56	6	0.232252		56	6	0.183774
	57	6	0.489131		57	6	0.514098		57	6	0.330093		57	6	0.192985		57	6	0.18628
	58	6	0.491983		58	6	0.50843		58	6	0.318707		58	6	0.163316		58	6	0.187024
	59	6	0.495224		59	6	0.508865		59	6	0.307377		59	6	0.158707		59	6	0.193546
	60	6	0.490177		60	6	0.501943		60	6	0.281948		60	6	0.158768		60	6	0.194302
	61	6	0.489087		61	6	0.496316		61	6	0.258475		61	6	0.154603		61	6	0.209032
	62	6	0.487919		62	6	0.486104		62	6	0.247896		62	6	0.159643		62	6	0.225692
	63	6	0.499152		63	6	0.483739		63	6	0.245594		63	6	0.177266		63	6	0.237579
	64	6	0.51159		64	6	0.488436		64	6	0.244576		64	6	0.209598		64	6	0.242135
	65	6	0.509744		65	6	0.49203		65	6	0.245297		65	6	0.228017		65	6	0.244269
	66	6	0.496983		66	6	0.482846		66	6	0.243462		66	6	0.251393		66	6	0.247814
	67	6	0.479925		67	6	0.478343		67	6	0.239168		67	6	0.260613		67	6	0.251724
	68	6	0.466754		68	6	0.46875		68	6	0.238376		68	6	0.267926		68	6	0.252628
	69	6	0.451756		69	6	0.466517		69	6	0.2321		69	6	0.265913		69	6	0.246529
	70	6	0.433487		70	6	0.452985		70	6	0.241272		70	6	0.269277		70	6	0.237935
	71	6	0.423877		71	6	0.449464		71	6	0.239163		71	6	0.275816		71	6	0.233838
	72	6	0.413633		72	6	0.443528		72	6	0.237598		72	6	0.279415		72	6	0.234543
	73	6	0.405547		73	6	0.443948		73	6	0.241027		73	6	0.274157		73	6	0.227851
	1	7	0.447701		1	7	0.478048		1	7	0.500379		1	7	0.340473		1	7	0.243648
	2	7	0.46647		2	7	0.486912		2	7	0.481645		2	7	0.339369		2	7	0.201772
	3	7	0.478952		3	7	0.495959		3	7	0.458997		3	7	0.329132		3	7	0.208673
	4	7	0.481047		4	7	0.493903		4	7	0.442019		4	7	0.31525		4	7	0.215802
	5	7	0.470514		5	7	0.494411		5	7	0.418828		5	7	0.293168		5	7	0.237533
	6	7	0.472888		6	7	0.493712		6	7	0.385679		6	7	0.266957		6	7	0.252851
	7	7	0.466299		7	7	0.496889		7	7	0.348457		7	7	0.25567		7	7	0.271724
	8	7	0.464091		8	7	0.496245		8	7	0.322694		8	7	0.234999		8	7	0.276671
	9	7	0.455377		9	7	0.49507		9	7	0.29763		9	7	0.218611		9	7	0.286963
	10	7	0.449676		10	7	0.489987		10	7	0.272529		10	7	0.19965		10	7	0.29846
	11	7	0.443854		11	7	0.488407		11	7	0.253827		11	7	0.178491		11	7	0.296188
	12	7	0.442832		12	7	0.490414		12	7	0.239934		12	7	0.157467		12	7	0.289601
	13	7	0.433329		13	7	0.497624		13	7	0.230109		13	7	0.134486		13	7	0.281598
	14	7	0.432218		14	7	0.503122		14	7	0.220502		14	7	0.120917		14	7	0.271999
	15	7	0.421379		15	7	0.508479		15	7	0.228182		15	7	0.0882414		15	7	0.26425
	16	7	0.421002		16	7	0.51144		16	7	0.241397		16	7	0.105741		16	7	0.259662
	17	7	0.405362		17	7	0.508922		17	7	0.266761		17	7	0.116552		17	7	0.250205
	18	7	0.401161		18	7	0.515173		18	7	0.288383		18	7	0.13207		18	7	0.236858
	19	7	0.384281		19	7	0.518461		19	7	0.306199		19	7	0.148396		19	7	0.218047
	20	7	0.369388		20	7	0.522033		20	7	0.320281		20	7	0.1693		20	7	0.207706
	21	7	0.346833		21	7	0.526057		21	7	0.334132		21	7	0.197364		21	7	0.201733
	22	7	0.328106		22	7	0.531665		22	7	0.350488		22	7	0.229965		22	7	0.191848
	23	7	0.313334		23	7	0.534033		23	7	0.367186		23	7	0.260113		23	7	0.18183
	24	7	0.29958		24	7	0.520394		24	7	0.385488		24	7	0.28125		24	7	0.183005
	25	7	0.282618		25	7	0.513142		25	7	0.400859		25	7	0.309177		25	7	0.203239
	26	7	0.261819		26	7	0.505947		26	7	0.40923		26	7	0.335308		26	7	0.215782
	27	7	0.244271		27	7	0.493858		27	7	0.406432		27	7	0.352554		27	7	0.23266
	28	7	0.217059		28	7	0.474099		28	7	0.394378		28	7	0.352974		28	7	0.245531
	29	7	0.191849		29	7	0.447415		29	7	0.368994		29	7	0.341445		29	7	0.255943
	30	7	0.160383		30	7	0.411427		30	7	0.335136		30	7	0.328985		30	7	0.257576
	31	7	0.135645		31	7	0.372769		31	7	0.291169		31	7	0.309849		31	7	0.247373
	32	7	0.105496		32	7	0.334073		32	7	0.244806		32	7	0.275271		32	7	0.227354
	33	7	0.0731054		33	7	0.298409		33	7	0.190888		33	7	0.231459		33	7	0.2044
	34	7	0.0422317		34	7	0.256483		34	7	0.136227		34	7	0.1724		34	7	0.163342
	35	7	0.0196002		35	7	0.214158		35	7	0.0958948		35	7	0.116791		35	7	0.123015
	36	7	0.038234		36	7	0.164212		36	7	0.0794977		36	7	0.0584005		36	7	0.0757434
	37	7	0.0725089		37	7	0.116632		37	7	0.0975633		37	7	0.0655403		37	7	0.0680734
	38	7	0.101735		38	7	0.0811067		38	7	0.141464		38	7	0.110959		38	7	0.10731
	39	7	0.132018		39	7	0.0647054		39	7	0.197007		39	7	0.166454		39	7	0.170149
	40	7	0.161211		40	7	0.0849888		40	7	0.256515		40	7	0.234753		40	7	0.232656
	41	7	0.195285		41	7	0.139283		41	7	0.31315		41	7	0.2975		41	7	0.288131
	42	7	0.220147		42	7	0.181584		42	7	0.35662		42	7	0.346237		42	7	0.333908
	43	7	0.251433		43	7	0.229883		43	7	0.396976		43	7	0.391752		43	7	0.37453
	44	7	0.270672		44	7	0.273019		44	7	0.4267		44	7	0.423347		44	7	0.392305
	45	7	0.297202		45	7	0.324387		45	7	0.462764		45	7	0.457824		45	7	0.400976
	46	7	0.316529		46	7	0.362244		46	7	0.489652		46	7	0.479157		46	7	0.409958
	47	7	0.347223		47	7	0.398164		47	7	0.502785		47	7	0.492896		47	7	0.404532
	48	7	0.378768		48	7	0.425947		48	7	0.499353		48	7	0.48964		48	7	0.382336
	49	7	0.404688		49	7	0.458011		49	7	0.493842		49	7	0.467838		49	7	0.346213
	50	7	0.421179		50	7	0.479191		50	7	0.482924		50	7	0.440387		50	7	0.31652
	51	7	0.431341		51	7	0.498883		51	7	0.462766		51	7	0.410225		51	7	0.301304
	52	7	0.440326		52	7	0.511952		52	7	0.434746		52	7	0.382203		52	7	0.288981
	53	7	0.452802		53	7	0.515491		53	7	0.410158		53	7	0.341041		53	7	0.270611
	54	7	0.463303		54	7	0.512435		54	7	0.382851		54	7	0.296244		54	7	0.24981
	55	7	0.469192		55	7	0.506682		55	7	0.353291		55	7	0.256539		55	7	0.24274
	56	7	0.4774		56	7	0.507089		56	7	0.322071		56	7	0.231194		56	7	0.239799
	57	7	0.485504		57	7	0.502385		57	7	0.301308		57	7	0.205108		57	7	0.250063
	58	7	0.49656		58	7	0.49761		58	7	0.285493		58	7	0.181556		58	7	0.255772
	59	7	0.501778		59	7	0.499218		59	7	0.27276		59	7	0.166205		59	7	0.258111
	60	7	0.507234		60	7	0.495451		60	7	0.251666		60	7	0.163618		60	7	0.259036
	61	7	0.500487		61	7	0.487301		61	7	0.227936		61	7	0.165589		61	7	0.269608
	62	7	0.500705		62	7	0.472928		62	7	0.201315		62	7	0.168123		62	7	0.286118
	63	7	0.509009		63	7	0.466904		63	7	0.22571		63	7	0.189185		63	7	0.291357
	64	7	0.522027		64	7	0.474074		64	7	0.239704		64	7	0.213528		64	7	0.293626
	65	7	0.517504		65	7	0.478193		65	7	0.245841		65	7	0.235371		65	7	0.292801
	66	7	0.505328		66	7	0.474487		66	7	0.248793		66	7	0.255414		66	7	0.29199
	67	7	0.48604		67	7	0.456092		67	7	0.245582		67	7	0.267856		67	7	0.292812
	68	7	0.471554		68	7	0.44482		68	7	0.247775		68	7	0.267935		68	7	0.294288
	69	7	0.457051		69	7	0.435574		69	7	0.242407		69	7	0.26404		69	7	0.290629
	70	7	0.445017		70	7	0.430163		70	7	0.245916		70	7	0.26694		70	7	0.279868
	71	7	0.43554		71	7	0.421976		71	7	0.234891		71	7	0.277818		71	7	0.27629
	72	7	0.421617		72	7	0.413573		72	7	0.209116		72	7	0.279707		72	7	0.276568
	73	7	0.410284		73	7	0.414769		73	7	0.226		73	7	0.272754		73	7	0.271043
	1	8	0.461792		1	8	0.485324		1	8	0.480031		1	8	0.322217		1	8	0.213662
	2	8	0.487166		2	8	0.490064		2	8	0.465322		2	8	0.326401		2	8	0.234358
	3	8	0.48895		3	8	0.485515		3	8	0.442185		3	8	0.31537		3	8	0.249916
	4	8	0.477959		4	8	0.480665		4	8	0.420645		4	8	0.307983		4	8	0.266396
	5	8	0.46262		5	8	0.480107		5	8	0.391438		5	8	0.288496		5	8	0.290899
	6	8	0.463286		6	8	0.482976		6	8	0.366406		6	8	0.263975		6	8	0.30832
	7	8	0.463222		7	8	0.480761		7	8	0.335187		7	8	0.255413		7	8	0.317569
	8	8	0.465031		8	8	0.478653		8	8	0.309278		8	8	0.236622		8	8	0.316426
	9	8	0.452421		9	8	0.473715		9	8	0.279317		9	8	0.138863		9	8	0.320632
	10	8	0.442593		10	8	0.469638		10	8	0.251039		10	8	0.146937		10	8	0.332925
	11	8	0.437603		11	8	0.471733		11	8	0.231883		11	8	0.147508		11	8	0.3338
	12	8	0.440505		12	8	0.481036		12	8	0.218924		12	8	0.147666		12	8	0.332817
	13	8	0.437425		13	8	0.487687		13	8	0.211973		13	8	0.141851		13	8	0.328211
	14	8	0.43858		14	8	0.49047		14	8	0.209538		14	8	0.139487		14	8	0.326619
	15	8	0.434363		15	8	0.492124		15	8	0.22133		15	8	0.133108		15	8	0.322853
	16	8	0.432753		16	8	0.497371		16	8	0.229474		16	8	0.138237		16	8	0.317747
	17	8	0.413387		17	8	0.49223		17	8	0.242836		17	8	0.138857		17	8	0.302522
	18	8	0.402304		18	8	0.495243		18	8	0.262388		18	8	0.14789		18	8	0.284126
	19	8	0.378904		19	8	0.496586		19	8	0.28497		19	8	0.158595		19	8	0.262371
	20	8	0.365446		20	8	0.50517		20	8	0.306641		20	8	0.172975		20	8	0.251176
	21	8	0.353977		21	8	0.517611		21	8	0.327724		21	8	0.193388		21	8	0.237445
	22	8	0.340607		22	8	0.527243		22	8	0.351599		22	8	0.221395		22	8	0.223952
	23	8	0.325518		23	8	0.5244		23	8	0.370637		23	8	0.247033		23	8	0.209985
	24	8	0.305578		24	8	0.510242		24	8	0.392513		24	8	0.270364		24	8	0.208185
	25	8	0.289661		25	8	0.502176		25	8	0.403866		25	8	0.295682		25	8	0.217518
	26	8	0.269063		26	8	0.495419		26	8	0.417825		26	8	0.321427		26	8	0.223135
	27	8	0.250736		27	8	0.482689		27	8	0.416028		27	8	0.337829		27	8	0.231845
	28	8	0.220305		28	8	0.464758		28	8	0.40534		28	8	0.333968		28	8	0.238867
	29	8	0.194025		29	8	0.441765		29	8	0.372571		29	8	0.32906		29	8	0.247648
	30	8	0.164388		30	8	0.408978		30	8	0.336604		30	8	0.3174		30	8	0.25
	31	8	0.139711		31	8	0.37964		31	8	0.299207		31	8	0.301704		31	8	0.24582
	32	8	0.112768		32	8	0.344027		32	8	0.258763		32	8	0.263626		32	8	0.223469
	33	8	0.0798319		33	8	0.304347		33	8	0.204244		33	8	0.218131		33	8	0.194219
	34	8	0.0551799		34	8	0.253419		34	8	0.150179		34	8	0.159647		34	8	0.144779
	35	8	0.0417386		35	8	0.207082		35	8	0.115408		35	8	0.102921		35	8	0.0999945
	36	8	0.051446		36	8	0.154255		36	8	0.110882		36	8	0.0448654		36	8	0.0578258
	37	8	0.0756452		37	8	0.100143		37	8	0.127402		37	8	0.0190812		37	8	0.0637235
	38	8	0.104042		38	8	0.0555279		38	8	0.162985		38	8	0.0943455		38	8	0.0518851
	39	8	0.134311		39	8	0.0325768		39	8	0.212348		39	8	0.16157		39	8	0.170724
	40	8	0.163722		40	8	0.0726265		40	8	0.264805		40	8	0.238571		40	8	0.237541
	41	8	0.196739		41	8	0.134604		41	8	0.319314		41	8	0.305668		41	8	0.297367
	42	8	0.226413		42	8	0.183286		42	8	0.361617		42	8	0.349285		42	8	0.339615
	43	8	0.259226		43	8	0.232231		43	8	0.410934		43	8	0.388216		43	8	0.373515
	44	8	0.282138		44	8	0.274702		44	8	0.438426		44	8	0.41277		44	8	0.384117
	45	8	0.301377		45	8	0.323727		45	8	0.467023		45	8	0.447652		45	8	0.391658
	46	8	0.31859		46	8	0.366585		46	8	0.482113		46	8	0.467355		46	8	0.396802
	47	8	0.34902		47	8	0.402742		47	8	0.489022		47	8	0.481489		47	8	0.390716
	48	8	0.380848		48	8	0.430623		48	8	0.488714		48	8	0.474647		48	8	0.371854
	49	8	0.40304		49	8	0.459595		49	8	0.479678		49	8	0.447173		49	8	0.337746
	50	8	0.418837		50	8	0.480654		50	8	0.468905		50	8	0.419151		50	8	0.316672
	51	8	0.435238		51	8	0.500245		51	8	0.44431		51	8	0.391426		51	8	0.307279
	52	8	0.450771		52	8	0.51442		52	8	0.419912		52	8	0.367614		52	8	0.301146
	53	8	0.462776		53	8	0.523096		53	8	0.392331		53	8	0.331523		53	8	0.296182
	54	8	0.469639		54	8	0.522594		54	8	0.360791		54	8	0.294488		54	8	0.288888
	55	8	0.473747		55	8	0.51482		55	8	0.327495		55	8	0.268844		55	8	0.292975
	56	8	0.477892		56	8	0.505093		56	8	0.29783		56	8	0.250962		56	8	0.290653
	57	8	0.483546		57	8	0.494788		57	8	0.275248		57	8	0.239133		57	8	0.301796
	58	8	0.495243		58	8	0.481391		58	8	0.258342		58	8	0.22428		58	8	0.309426
	59	8	0.501294		59	8	0.479229		59	8	0.246137		59	8	0.21684		59	8	0.312186
	60	8	0.508404		60	8	0.475761		60	8	0.226562		60	8	0.200307		60	8	0.312905
	61	8	0.50634		61	8	0.472646		61	8	0.204292		61	8	0.193891		61	8	0.322417
	62	8	0.509853		62	8	0.458119		62	8	0.186032		62	8	0.183259		62	8	0.330895
	63	8	0.512166		63	8	0.447029		63	8	0.212662		63	8	0.181346		63	8	0.332368
	64	8	0.520424		64	8	0.447016		64	8	0.229234		64	8	0.21485		64	8	0.328171
	65	8	0.519032		65	8	0.447662		65	8	0.238846		65	8	0.232015		65	8	0.331619
	66	8	0.511775		66	8	0.449912		66	8	0.250869		66	8	0.247368		66	8	0.323999
	67	8	0.495312		67	8	0.436123		67	8	0.250125		67	8	0.263193		67	8	0.324516
	68	8	0.478225		68	8	0.426955		68	8	0.249293		68	8	0.267303		68	8	0.325815
	69	8	0.458917		69	8	0.41451		69	8	0.239672		69	8	0.264965		69	8	0.326477
	70	8	0.442243		70	8	0.411336		70	8	0.241505		70	8	0.262781		70	8	0.317266
	71	8	0.428662		71	8	0.403825		71	8	0.231661		71	8	0.268092		71	8	0.310272
	72	8	0.422537		72	8	0.39298		72	8	0.188606		72	8	0.262764		72	8	0.310304
	73	8	0.418157		73	8	0.389903		73	8	0.209075		73	8	0.250945		73	8	0.300641
	1	9	0.462967		1	9	0.482604		1	9	0.461019		1	9	0.308119		1	9	0.268112
	2	9	0.480971		2	9	0.47527		2	9	0.438484		2	9	0.310211		2	9	0.284938
	3	9	0.473028		3	9	0.467499		3	9	0.416414		3	9	0.30087		3	9	0.29023
	4	9	0.462262		4	9	0.462677		4	9	0.39299		4	9	0.29764		4	9	0.311861
	5	9	0.456727		5	9	0.464356		5	9	0.361293		5	9	0.19379		5	9	0.333009
	6	9	0.462917		6	9	0.468422		6	9	0.340732		6	9	0.195718		6	9	0.346326
	7	9	0.465005		7	9	0.465189		7	9	0.320065		7	9	0.192523		7	9	0.344767
	8	9	0.456656		8	9	0.464846		8	9	0.293157		8	9	0.203029		8	9	0.337938
	9	9	0.440477		9	9	0.458294		9	9	0.2596		9	9	0.205981		9	9	0.343128
	10	9	0.436423		10	9	0.454074		10	9	0.229363		10	9	0.211856		10	9	0.355898
	11	9	0.443329		11	9	0.455075		11	9	0.208973		11	9	0.211713		11	9	0.364082
	12	9	0.451682		12	9	0.463985		12	9	0.19939		12	9	0.215383		12	9	0.36545
	13	9	0.446647		13	9	0.475513		13	9	0.194656		13	9	0.212343		13	9	0.359658
	14	9	0.442626		14	9	0.477274		14	9	0.198236		14	9	0.207591		14	9	0.359459
	15	9	0.434082		15	9	0.477359		15	9	0.211905		15	9	0.195219		15	9	0.363462
	16	9	0.429494		16	9	0.47647		16	9	0.223987		16	9	0.192319		16	9	0.36445
	17	9	0.409863		17	9	0.472737		17	9	0.232543		17	9	0.184255		17	9	0.354294
	18	9	0.400945		18	9	0.477825		18	9	0.244254		18	9	0.185741		18	9	0.332809
	19	9	0.379168		19	9	0.486354		19	9	0.265609		19	9	0.187065		19	9	0.30978
	20	9	0.369262		20	9	0.502978		20	9	0.295936		20	9	0.193021		20	9	0.293273
	21	9	0.358504		21	9	0.514145		21	9	0.325738		21	9	0.206508		21	9	0.274662
	22	9	0.351476		22	9	0.521896		22	9	0.354801		22	9	0.222333		22	9	0.258212
	23	9	0.331937		23	9	0.511992		23	9	0.370018		23	9	0.24105		23	9	0.235489
	24	9	0.310942		24	9	0.500699		24	9	0.392954		24	9	0.264456		24	9	0.231723
	25	9	0.289112		25	9	0.492447		25	9	0.403593		25	9	0.287391		25	9	0.232713
	26	9	0.270116		26	9	0.490538		26	9	0.416565		26	9	0.305901		26	9	0.231941
	27	9	0.250343		27	9	0.479581		27	9	0.414688		27	9	0.318773		27	9	0.229628
	28	9	0.219046		28	9	0.46374		28	9	0.406143		28	9	0.319792		28	9	0.233947
	29	9	0.194109		29	9	0.442681		29	9	0.376726		29	9	0.329034		29	9	0.243525
	30	9	0.166183		30	9	0.413385		30	9	0.345605		30	9	0.321538		30	9	0.242104
	31	9	0.147232		31	9	0.388275		31	9	0.30897		31	9	0.304477		31	9	0.23978
	32	9	0.124195		32	9	0.353712		32	9	0.27571		32	9	0.261137		32	9	0.218582
	33	9	0.0962357		33	9	0.308875		33	9	0.224124		33	9	0.213726		33	9	0.18813
	34	9	0.0733945		34	9	0.249788		34	9	0.171508		34	9	0.155194		34	9	0.132715
	35	9	0.0641745		35	9	0.200555		35	9	0.134896		35	9	0.0990415		35	9	0.0864449
	36	9	0.0696671		36	9	0.152351		36	9	0.129959		36	9	0.0425652		36	9	0.0637193
	37	9	0.0873835		37	9	0.0986034		37	9	0.148588		37	9	0.056972		37	9	0.0663719
	38	9	0.115982		38	9	0.0460319		38	9	0.183191		38	9	0.110345		38	9	0.108046
	39	9	0.14979		39	9	0.0127182		39	9	0.229103		39	9	0.177079		39	9	0.175781
	40	9	0.180534		40	9	0.0695506		40	9	0.275517		40	9	0.248965		40	9	0.238455
	41	9	0.207025		41	9	0.133216		41	9	0.324416		41	9	0.309494		41	9	0.299317
	42	9	0.233513		42	9	0.187202		42	9	0.369566		42	9	0.35188		42	9	0.342924
	43	9	0.259494		43	9	0.241058		43	9	0.419117		43	9	0.38977		43	9	0.373849
	44	9	0.286506		44	9	0.284579		44	9	0.446087		44	9	0.422036		44	9	0.38417
	45	9	0.306101		45	9	0.329807		45	9	0.464507		45	9	0.453976		45	9	0.387673
	46	9	0.329502		46	9	0.373252		46	9	0.472278		46	9	0.46552		46	9	0.391018
	47	9	0.351618		47	9	0.411514		47	9	0.477912		47	9	0.468401		47	9	0.377389
	48	9	0.378303		48	9	0.438712		48	9	0.476528		48	9	0.456641		48	9	0.363019
	49	9	0.398352		49	9	0.463725		49	9	0.461808		49	9	0.429933		49	9	0.338939
	50	9	0.417182		50	9	0.477437		50	9	0.442858		50	9	0.40535		50	9	0.330201
	51	9	0.43497		51	9	0.495202		51	9	0.418374		51	9	0.383605		51	9	0.327337
	52	9	0.449178		52	9	0.505708		52	9	0.403349		52	9	0.364883		52	9	0.324794
	53	9	0.467924		53	9	0.519303		53	9	0.379016		53	9	0.332883		53	9	0.3278
	54	9	0.474495		54	9	0.523278		54	9	0.354335		54	9	0.30398		54	9	0.328104
	55	9	0.478855		55	9	0.523492		55	9	0.32146		55	9	0.289392		55	9	0.333019
	56	9	0.47658		56	9	0.515357		56	9	0.296932		56	9	0.281573		56	9	0.334727
	57	9	0.487416		57	9	0.504707		57	9	0.271861		57	9	0.278531		57	9	0.342031
	58	9	0.499109		58	9	0.484281		58	9	0.256829		58	9	0.26847		58	9	0.349945
	59	9	0.502697		59	9	0.470609		59	9	0.241447		59	9	0.266576		59	9	0.348892
	60	9	0.506844		60	9	0.459409		60	9	0.222455		60	9	0.257409		60	9	0.350162
	61	9	0.510944		61	9	0.456291		61	9	0.202464		61	9	0.25738		61	9	0.358906
	62	9	0.519139		62	9	0.451809		62	9	0.190278		62	9	0.251338		62	9	0.368146
	63	9	0.517553		63	9	0.441259		63	9	0.184718		63	9	0.251933		63	9	0.36608
	64	9	0.520154		64	9	0.433785		64	9	0.175836		64	9	0.245446		64	9	0.356951
	65	9	0.51968		65	9	0.423519		65	9	0.172978		65	9	0.252555		65	9	0.358119
	66	9	0.516648		66	9	0.42662		66	9	0.170374		66	9	0.253958		66	9	0.349291
	67	9	0.503079		67	9	0.416754		67	9	0.175016		67	9	0.256451		67	9	0.347965
	68	9	0.481645		68	9	0.410961		68	9	0.17873		68	9	0.24732		68	9	0.3489
	69	9	0.4621		69	9	0.396399		69	9	0.179483		69	9	0.232393		69	9	0.355494
	70	9	0.44262		70	9	0.391383		70	9	0.177832		70	9	0.227948		70	9	0.351514
	71	9	0.428526		71	9	0.382476		71	9	0.175688		71	9	0.213255		71	9	0.342534
	72	9	0.421468		72	9	0.376742		72	9	0.186292		72	9	0.216447		72	9	0.338753
	73	9	0.414205		73	9	0.376962		73	9	0.205296		73	9	0.204844		73	9	0.323315
	1	10	0.447566		1	10	0.466412		1	10	0.446462		1	10	0.210768		1	10	0.320498
	2	10	0.45658		2	10	0.450469		2	10	0.420878		2	10	0.212701		2	10	0.325495
	3	10	0.454297		3	10	0.448503		3	10	0.396265		3	10	0.220963		3	10	0.322633
	4	10	0.457058		4	10	0.444848		4	10	0.375902		4	10	0.239958		4	10	0.343285
	5	10	0.46138		5	10	0.446938		5	10	0.345226		5	10	0.251137		5	10	0.357461
	6	10	0.467311		6	10	0.446785		6	10	0.324637		6	10	0.252107		6	10	0.367954
	7	10	0.459727		7	10	0.447688		7	10	0.307131		7	10	0.248629		7	10	0.361241
	8	10	0.450552		8	10	0.447487		8	10	0.279854		8	10	0.261306		8	10	0.354228
	9	10	0.441654		9	10	0.439438		9	10	0.249494		9	10	0.267694		9	10	0.35858
	10	10	0.449881		10	10	0.440145		10	10	0.220927		10	10	0.274569		10	10	0.37093
	11	10	0.45865		11	10	0.443751		11	10	0.185145		11	10	0.274492		11	10	0.379579
	12	10	0.459094		12	10	0.454633		12	10	0.191261		12	10	0.273622		12	10	0.384562
	13	10	0.450673		13	10	0.457399		13	10	0.193134		13	10	0.270206		13	10	0.385679
	14	10	0.444663		14	10	0.453867		14	10	0.199834		14	10	0.262966		14	10	0.389834
	15	10	0.434497		15	10	0.446398		15	10	0.209729		15	10	0.254368		15	10	0.393164
	16	10	0.42498		16	10	0.4414		16	10	0.224907		16	10	0.247015		16	10	0.39016
	17	10	0.40516		17	10	0.450075		17	10	0.227476		17	10	0.235422		17	10	0.386685
	18	10	0.398871		18	10	0.459618		18	10	0.236747		18	10	0.227427		18	10	0.370367
	19	10	0.386306		19	10	0.4765		19	10	0.25418		19	10	0.225836		19	10	0.35462
	20	10	0.384646		20	10	0.487097		20	10	0.291413		20	10	0.221175		20	10	0.335195
	21	10	0.36998		21	10	0.500501		21	10	0.322181		21	10	0.225897		21	10	0.313711
	22	10	0.362365		22	10	0.504501		22	10	0.353548		22	10	0.223745		22	10	0.294811
	23	10	0.340456		23	10	0.500283		23	10	0.368563		23	10	0.233932		23	10	0.269876
	24	10	0.326129		24	10	0.494183		24	10	0.389913		24	10	0.250935		24	10	0.258951
	25	10	0.301191		25	10	0.486925		25	10	0.396673		25	10	0.267381		25	10	0.250842
	26	10	0.279964		26	10	0.484703		26	10	0.403982		26	10	0.28051		26	10	0.241555
	27	10	0.25615		27	10	0.471758		27	10	0.404959		27	10	0.295109		27	10	0.229437
	28	10	0.230123		28	10	0.458929		28	10	0.404166		28	10	0.304271		28	10	0.225526
	29	10	0.207313		29	10	0.438746		29	10	0.382437		29	10	0.322753		29	10	0.237902
	30	10	0.182505		30	10	0.416802		30	10	0.358877		30	10	0.321339		30	10	0.246258
	31	10	0.160909		31	10	0.391912		31	10	0.322631		31	10	0.305891		31	10	0.243694
	32	10	0.135361		32	10	0.353216		32	10	0.295001		32	10	0.267651		32	10	0.225029
	33	10	0.106195		33	10	0.30603		33	10	0.244604		33	10	0.221679		33	10	0.191904
	34	10	0.0819402		34	10	0.25055		34	10	0.196925		34	10	0.168108		34	10	0.144577
	35	10	0.0725341		35	10	0.201723		35	10	0.159922		35	10	0.115429		35	10	0.102011
	36	10	0.083371		36	10	0.155567		36	10	0.155885		36	10	0.0747264		36	10	0.066263
	37	10	0.101491		37	10	0.103466		37	10	0.172129		37	10	0.0868321		37	10	0.0771323
	38	10	0.134046		38	10	0.0506509		38	10	0.210463		38	10	0.131173		38	10	0.119733
	39	10	0.166964		39	10	0.0481283		39	10	0.253164		39	10	0.196301		39	10	0.184788
	40	10	0.193809		40	10	0.0898857		40	10	0.293674		40	10	0.25798		40	10	0.244271
	41	10	0.212309		41	10	0.144705		41	10	0.336838		41	10	0.313636		41	10	0.304103
	42	10	0.234629		42	10	0.202127		42	10	0.383488		42	10	0.351788		42	10	0.346726
	43	10	0.258785		43	10	0.256004		43	10	0.435076		43	10	0.394629		43	10	0.373848
	44	10	0.288103		44	10	0.300224		44	10	0.459661		44	10	0.430753		44	10	0.382476
	45	10	0.311082		45	10	0.340585		45	10	0.465708		45	10	0.459357		45	10	0.379843
	46	10	0.338301		46	10	0.381679		46	10	0.465091		46	10	0.462227		46	10	0.382791
	47	10	0.357912		47	10	0.416129		47	10	0.473975		47	10	0.456035		47	10	0.368674
	48	10	0.380809		48	10	0.440836		48	10	0.475365		48	10	0.44336		48	10	0.358165
	49	10	0.400441		49	10	0.457049		49	10	0.456028		49	10	0.424217		49	10	0.344358
	50	10	0.416232		50	10	0.472558		50	10	0.429775		50	10	0.399892		50	10	0.341338
	51	10	0.435489		51	10	0.491937		51	10	0.400605		51	10	0.374661		51	10	0.346859
	52	10	0.448124		52	10	0.506545		52	10	0.387625		52	10	0.351614		52	10	0.346696
	53	10	0.471332		53	10	0.517468		53	10	0.359731		53	10	0.331169		53	10	0.357955
	54	10	0.474969		54	10	0.521527		54	10	0.337301		54	10	0.315638		54	10	0.360707
	55	10	0.481094		55	10	0.521306		55	10	0.313353		55	10	0.312579		55	10	0.363154
	56	10	0.475373		56	10	0.514907		56	10	0.29535		56	10	0.309054		56	10	0.362145
	57	10	0.49417		57	10	0.501612		57	10	0.283614		57	10	0.319081		57	10	0.363948
	58	10	0.507025		58	10	0.483092		58	10	0.271314		58	10	0.319389		58	10	0.367038
	59	10	0.510506		59	10	0.466936		59	10	0.26478		59	10	0.323576		59	10	0.360209
	60	10	0.50474		60	10	0.451118		60	10	0.248831		60	10	0.318996		60	10	0.360656
	61	10	0.504448		61	10	0.442497		61	10	0.233461		61	10	0.317188		61	10	0.371508
	62	10	0.515104		62	10	0.438874		62	10	0.222255		62	10	0.31295		62	10	0.38568
	63	10	0.513529		63	10	0.43078		63	10	0.218477		63	10	0.312441		63	10	0.386322
	64	10	0.514575		64	10	0.420554		64	10	0.216658		64	10	0.31324		64	10	0.375069
	65	10	0.513852		65	10	0.405998		65	10	0.210428		65	10	0.316124		65	10	0.371774
	66	10	0.515299		66	10	0.4039		66	10	0.208917		66	10	0.316151		66	10	0.365143
	67	10	0.506698		67	10	0.400671		67	10	0.211295		67	10	0.314876		67	10	0.368716
	68	10	0.488316		68	10	0.398482		68	10	0.214061		68	10	0.306502		68	10	0.369449
	69	10	0.46938		69	10	0.389189		69	10	0.210441		69	10	0.291544		69	10	0.374577
	70	10	0.446917		70	10	0.382228		70	10	0.205809		70	10	0.282128		70	10	0.367576
	71	10	0.432417		71	10	0.373643		71	10	0.200797		71	10	0.264507		71	10	0.364241
	72	10	0.426429		72	10	0.373253		72	10	0.201556		72	10	0.264244		72	10	0.359543
	73	10	0.423651		73	10	0.370386		73	10	0.209055		73	10	0.252417		73	10	0.350988
	1	11	0.430936		1	11	0.451413		1	11	0.430539		1	11	0.255365		1	11	0.362053
	2	11	0.43539		2	11	0.43569		2	11	0.397495		2	11	0.258585		2	11	0.356036
	3	11	0.442125		3	11	0.44465		3	11	0.370328		3	11	0.274298		3	11	0.347745
	4	11	0.447446		4	11	0.443375		4	11	0.34742		4	11	0.293694		4	11	0.359443
	5	11	0.455196		5	11	0.440395		5	11	0.324269		5	11	0.306017		5	11	0.363308
	6	11	0.464932		6	11	0.430739		6	11	0.302449		6	11	0.306915		6	11	0.369196
	7	11	0.457538		7	11	0.436534		7	11	0.22997		7	11	0.30955		7	11	0.367205
	8	11	0.449865		8	11	0.432707		8	11	0.236089		8	11	0.326017		8	11	0.364947
	9	11	0.443124		9	11	0.424802		9	11	0.232937		9	11	0.333667		9	11	0.364538
	10	11	0.452463		10	11	0.423046		10	11	0.226616		10	11	0.339457		10	11	0.373109
	11	11	0.456865		11	11	0.428263		11	11	0.232074		11	11	0.337987		11	11	0.380257
	12	11	0.453905		12	11	0.434909		12	11	0.236517		12	11	0.336673		12	11	0.389164
	13	11	0.448145		13	11	0.434968		13	11	0.239182		13	11	0.333453		13	11	0.392635
	14	11	0.439937		14	11	0.43202		14	11	0.244448		14	11	0.325149		14	11	0.396922
	15	11	0.427542		15	11	0.429472		15	11	0.244554		15	11	0.316927		15	11	0.398829
	16	11	0.411678		16	11	0.424364		16	11	0.252493		16	11	0.307125		16	11	0.395149
	17	11	0.398936		17	11	0.439356		17	11	0.24368		17	11	0.290277		17	11	0.396257
	18	11	0.391663		18	11	0.452249		18	11	0.253069		18	11	0.276343		18	11	0.388462
	19	11	0.387637		19	11	0.475557		19	11	0.264104		19	11	0.266848		19	11	0.381535
	20	11	0.387169		20	11	0.482364		20	11	0.298657		20	11	0.258317		20	11	0.364545
	21	11	0.373789		21	11	0.489677		21	11	0.319948		21	11	0.253512		21	11	0.349823
	22	11	0.367553		22	11	0.48736		22	11	0.345129		22	11	0.240611		22	11	0.329909
	23	11	0.346909		23	11	0.492347		23	11	0.357756		23	11	0.238754		23	11	0.304789
	24	11	0.336383		24	11	0.490887		24	11	0.382652		24	11	0.244629		24	11	0.281253
	25	11	0.309715		25	11	0.488373		25	11	0.396606		25	11	0.260051		25	11	0.261125
	26	11	0.284872		26	11	0.480825		26	11	0.400488		26	11	0.270789		26	11	0.235614
	27	11	0.259833		27	11	0.468236		27	11	0.399501		27	11	0.286811		27	11	0.21893
	28	11	0.236357		28	11	0.455232		28	11	0.396565		28	11	0.302376		28	11	0.211983
	29	11	0.218436		29	11	0.43581		29	11	0.38757		29	11	0.321996		29	11	0.227537
	30	11	0.193756		30	11	0.414795		30	11	0.371263		30	11	0.323696		30	11	0.236869
	31	11	0.167801		31	11	0.385375		31	11	0.337388		31	11	0.307152		31	11	0.240473
	32	11	0.138752		32	11	0.34778		32	11	0.302582		32	11	0.275774		32	11	0.225723
	33	11	0.111664		33	11	0.299703		33	11	0.253603		33	11	0.232163		33	11	0.197317
	34	11	0.0937214		34	11	0.248708		34	11	0.209346		34	11	0.183352		34	11	0.156162
	35	11	0.0880392		35	11	0.202552		35	11	0.179171		35	11	0.136168		35	11	0.123063
	36	11	0.0995277		36	11	0.161818		36	11	0.176309		36	11	0.109771		36	11	0.0948087
	37	11	0.115213		37	11	0.114943		37	11	0.193206		37	11	0.118224		37	11	0.104925
	38	11	0.143499		38	11	0.0700567		38	11	0.236257		38	11	0.154616		38	11	0.139373
	39	11	0.172226		39	11	0.0822189		39	11	0.277313		39	11	0.213093		39	11	0.195243
	40	11	0.19892		40	11	0.119174		40	11	0.315119		40	11	0.270219		40	11	0.252116
	41	11	0.217778		41	11	0.159338		41	11	0.35329		41	11	0.322325		41	11	0.310694
	42	11	0.242819		42	11	0.216667		42	11	0.398429		42	11	0.360528		42	11	0.351635
	43	11	0.265642		43	11	0.271587		43	11	0.442001		43	11	0.402229		43	11	0.377373
	44	11	0.294506		44	11	0.314521		44	11	0.462719		44	11	0.439007		44	11	0.385174
	45	11	0.318797		45	11	0.347976		45	11	0.467818		45	11	0.461083		45	11	0.385321
	46	11	0.348175		46	11	0.384237		46	11	0.465019		46	11	0.460325		46	11	0.379751
	47	11	0.363993		47	11	0.419194		47	11	0.468982		47	11	0.447728		47	11	0.368019
	48	11	0.384201		48	11	0.443581		48	11	0.460164		48	11	0.435307		48	11	0.357021
	49	11	0.403524		49	11	0.458507		49	11	0.439623		49	11	0.418518		49	11	0.352188
	50	11	0.42218		50	11	0.475113		50	11	0.405776		50	11	0.394917		50	11	0.349541
	51	11	0.440376		51	11	0.493905		51	11	0.38092		51	11	0.373512		51	11	0.358985
	52	11	0.451992		52	11	0.503253		52	11	0.372879		52	11	0.354856		52	11	0.365677
	53	11	0.471152		53	11	0.511851		53	11	0.357428		53	11	0.344268		53	11	0.376519
	54	11	0.47551		54	11	0.514385		54	11	0.342139		54	11	0.33768		54	11	0.38124
	55	11	0.485175		55	11	0.515811		55	11	0.325191		55	11	0.339486		55	11	0.376306
	56	11	0.481895		56	11	0.505514		56	11	0.306958		56	11	0.33968		56	11	0.372838
	57	11	0.495894		57	11	0.492054		57	11	0.298276		57	11	0.351453		57	11	0.366546
	58	11	0.505858		58	11	0.478128		58	11	0.287697		58	11	0.358099		58	11	0.368897
	59	11	0.511339		59	11	0.463668		59	11	0.289977		59	11	0.368605		59	11	0.362461
	60	11	0.505629		60	11	0.44773		60	11	0.286179		60	11	0.371173		60	11	0.362275
	61	11	0.501478		61	11	0.43771		61	11	0.281981		61	11	0.365053		61	11	0.366947
	62	11	0.513343		62	11	0.43957		62	11	0.275829		62	11	0.360593		62	11	0.378658
	63	11	0.518766		63	11	0.434601		63	11	0.270708		63	11	0.359478		63	11	0.385131
	64	11	0.518654		64	11	0.422432		64	11	0.272505		64	11	0.364801		64	11	0.379145
	65	11	0.512958		65	11	0.4022		65	11	0.261443		65	11	0.365069		65	11	0.373768
	66	11	0.511807		66	11	0.395148		66	11	0.256948		66	11	0.360765		66	11	0.370701
	67	11	0.506243		67	11	0.391053		67	11	0.248282		67	11	0.36136		67	11	0.374342
	68	11	0.489354		68	11	0.38687		68	11	0.250206		68	11	0.352661		68	11	0.374613
	69	11	0.474819		69	11	0.382006		69	11	0.250184		69	11	0.340757		69	11	0.378055
	70	11	0.460128		70	11	0.375983		70	11	0.247781		70	11	0.327514		70	11	0.373038
	71	11	0.449799		71	11	0.370266		71	11	0.237927		71	11	0.311128		71	11	0.375733
	72	11	0.437527		72	11	0.371801		72	11	0.224312		72	11	0.302118		72	11	0.372057
	73	11	0.428348		73	11	0.364394		73	11	0.221891		73	11	0.288877		73	11	0.367888
	1	12	0.421622		1	12	0.459243		1	12	0.41535		1	12	0.297325		1	12	0.381978
	2	12	0.428719		2	12	0.447678		2	12	0.277059		2	12	0.301795		2	12	0.372285
	3	12	0.442096		3	12	0.446325		3	12	0.277118		3	12	0.317749		3	12	0.358353
	4	12	0.450068		4	12	0.443078		4	12	0.270416		4	12	0.328005		4	12	0.359443
	5	12	0.452768		5	12	0.438042		5	12	0.270238		5	12	0.341137		5	12	0.352148
	6	12	0.457746		6	12	0.426773		6	12	0.272852		6	12	0.347287		6	12	0.356707
	7	12	0.451452		7	12	0.429898		7	12	0.284328		7	12	0.358517		7	12	0.360928
	8	12	0.454942		8	12	0.423513		8	12	0.2906		8	12	0.371931		8	12	0.365483
	9	12	0.452107		9	12	0.416792		9	12	0.287081		9	12	0.380959		9	12	0.362556
	10	12	0.454749		10	12	0.417842		10	12	0.28101		10	12	0.384303		10	12	0.368964
	11	12	0.451689		11	12	0.420283		11	12	0.283878		11	12	0.385063		11	12	0.373552
	12	12	0.44813		12	12	0.423028		12	12	0.287102		12	12	0.379932		12	12	0.38379
	13	12	0.449819		13	12	0.416857		13	12	0.290565		13	12	0.378908		13	12	0.388441
	14	12	0.441376		14	12	0.415269		14	12	0.290759		14	12	0.365505		14	12	0.393322
	15	12	0.429059		15	12	0.414576		15	12	0.287102		15	12	0.357033		15	12	0.391829
	16	12	0.411938		16	12	0.414219		16	12	0.27839		16	12	0.345475		16	12	0.389565
	17	12	0.401935		17	12	0.431824		17	12	0.266263		17	12	0.331001		17	12	0.39286
	18	12	0.397066		18	12	0.444794		18	12	0.273098		18	12	0.316896		18	12	0.399864
	19	12	0.393339		19	12	0.465531		19	12	0.283506		19	12	0.298404		19	12	0.399644
	20	12	0.389812		20	12	0.465686		20	12	0.305853		20	12	0.284091		20	12	0.388831
	21	12	0.374917		21	12	0.473632		21	12	0.317267		21	12	0.270867		21	12	0.375099
	22	12	0.367159		22	12	0.471109		22	12	0.335228		22	12	0.254478		22	12	0.359135
	23	12	0.352742		23	12	0.483908		23	12	0.351561		23	12	0.240706		23	12	0.339316
	24	12	0.343842		24	12	0.487245		24	12	0.377542		24	12	0.239727		24	12	0.31215
	25	12	0.321752		25	12	0.484718		25	12	0.394865		25	12	0.249926		25	12	0.279447
	26	12	0.298547		26	12	0.473124		26	12	0.398806		26	12	0.258158		26	12	0.244294
	27	12	0.274422		27	12	0.455494		27	12	0.396912		27	12	0.271915		27	12	0.219912
	28	12	0.249804		28	12	0.443078		28	12	0.397629		28	12	0.291354		28	12	0.20839
	29	12	0.228134		29	12	0.42605		29	12	0.392712		29	12	0.311628		29	12	0.216378
	30	12	0.200679		30	12	0.40909		30	12	0.380032		30	12	0.316942		30	12	0.226271
	31	12	0.172898		31	12	0.380695		31	12	0.347718		31	12	0.306201		31	12	0.235485
	32	12	0.140835		32	12	0.34512		32	12	0.309394		32	12	0.285947		32	12	0.229175
	33	12	0.112145		33	12	0.299713		33	12	0.262397		33	12	0.247562		33	12	0.203107
	34	12	0.0971981		34	12	0.252404		34	12	0.221214		34	12	0.203118		34	12	0.166715
	35	12	0.0949632		35	12	0.207957		35	12	0.19735		35	12	0.160889		35	12	0.137113
	36	12	0.108054		36	12	0.16998		36	12	0.194943		36	12	0.139573		36	12	0.119261
	37	12	0.123106		37	12	0.127954		37	12	0.210396		37	12	0.143143		37	12	0.123873
	38	12	0.146877		38	12	0.0958627		38	12	0.251131		38	12	0.176078		38	12	0.155905
	39	12	0.170652		39	12	0.106625		39	12	0.288835		39	12	0.230358		39	12	0.203837
	40	12	0.196215		40	12	0.141522		40	12	0.325267		40	12	0.284099		40	12	0.256434
	41	12	0.219218		41	12	0.174447		41	12	0.361087		41	12	0.333336		41	12	0.308911
	42	12	0.248478		42	12	0.22762		42	12	0.400923		42	12	0.366966		42	12	0.347315
	43	12	0.27604		43	12	0.280712		43	12	0.440545		43	12	0.402381		43	12	0.36829
	44	12	0.302801		44	12	0.325106		44	12	0.459278		44	12	0.430869		44	12	0.376601
	45	12	0.326738		45	12	0.355012		45	12	0.466314		45	12	0.44902		45	12	0.379857
	46	12	0.350453		46	12	0.388953		46	12	0.459563		46	12	0.447179		46	12	0.369927
	47	12	0.368393		47	12	0.420452		47	12	0.459474		47	12	0.437313		47	12	0.360585
	48	12	0.388452		48	12	0.446172		48	12	0.44903		48	12	0.423741		48	12	0.353206
	49	12	0.410161		49	12	0.459738		49	12	0.430695		49	12	0.409604		49	12	0.357594
	50	12	0.429022		50	12	0.4793		50	12	0.397339		50	12	0.390668		50	12	0.35765
	51	12	0.446597		51	12	0.499963		51	12	0.373216		51	12	0.374156		51	12	0.367729
	52	12	0.456013		52	12	0.508279		52	12	0.36504		52	12	0.362928		52	12	0.379349
	53	12	0.46832		53	12	0.515454		53	12	0.35795		53	12	0.360929		53	12	0.38948
	54	12	0.472163		54	12	0.515455		54	12	0.344956		54	12	0.361628		54	12	0.392565
	55	12	0.482389		55	12	0.512338		55	12	0.333934		55	12	0.366677		55	12	0.380637
	56	12	0.483026		56	12	0.494655		56	12	0.321245		56	12	0.371051		56	12	0.369482
	57	12	0.490183		57	12	0.479057		57	12	0.316732		57	12	0.384156		57	12	0.358686
	58	12	0.497792		58	12	0.472281		58	12	0.312679		58	12	0.393016		58	12	0.356443
	59	12	0.506527		59	12	0.466587		59	12	0.313727		59	12	0.403004		59	12	0.350643
	60	12	0.504741		60	12	0.451146		60	12	0.317981		60	12	0.409438		60	12	0.351162
	61	12	0.501015		61	12	0.440976		61	12	0.319092		61	12	0.403991		61	12	0.347695
	62	12	0.509802		62	12	0.437188		62	12	0.321756		62	12	0.399373		62	12	0.352714
	63	12	0.517444		63	12	0.434172		63	12	0.320764		63	12	0.396368		63	12	0.355329
	64	12	0.517632		64	12	0.425733		64	12	0.324409		64	12	0.398359		64	12	0.356741
	65	12	0.503811		65	12	0.409827		65	12	0.308766		65	12	0.396046		65	12	0.353212
	66	12	0.500762		66	12	0.400992		66	12	0.304819		66	12	0.390757		66	12	0.352287
	67	12	0.496856		67	12	0.39276		67	12	0.295874		67	12	0.395546		67	12	0.355678
	68	12	0.49243		68	12	0.388515		68	12	0.296797		68	12	0.393646		68	12	0.359091
	69	12	0.482581		69	12	0.384002		69	12	0.292283		69	12	0.383987		69	12	0.366418
	70	12	0.467874		70	12	0.368987		70	12	0.283199		70	12	0.364843		70	12	0.366659
	71	12	0.455811		71	12	0.363034		71	12	0.268992		71	12	0.344994		71	12	0.37102
	72	12	0.439786		72	12	0.3599		72	12	0.246831		72	12	0.33391		72	12	0.369952
	73	12	0.437443		73	12	0.354494		73	12	0.236297		73	12	0.322724		73	12	0.369514
	1	13	0.428025		1	13	0.456913		1	13	0.317575		1	13	0.332347		1	13	0.381275
	2	13	0.42954		2	13	0.449701		2	13	0.324745		2	13	0.347179		2	13	0.372412
	3	13	0.435122		3	13	0.444653		3	13	0.322473		3	13	0.365767		3	13	0.363607
	4	13	0.439475		4	13	0.443779		4	13	0.315719		4	13	0.377818		4	13	0.358391
	5	13	0.445658		5	13	0.434627		5	13	0.317872		5	13	0.383685		5	13	0.346757
	6	13	0.453092		6	13	0.426295		6	13	0.322499		6	13	0.390928		6	13	0.342932
	7	13	0.449409		7	13	0.421988		7	13	0.337013		7	13	0.40338		7	13	0.343979
	8	13	0.450007		8	13	0.415274		8	13	0.341638		8	13	0.416699		8	13	0.347338
	9	13	0.447752		9	13	0.409796		9	13	0.338662		9	13	0.420776		9	13	0.347404
	10	13	0.448422		10	13	0.410751		10	13	0.329162		10	13	0.428631		10	13	0.346595
	11	13	0.446921		11	13	0.410192		11	13	0.331456		11	13	0.427436		11	13	0.350642
	12	13	0.441096		12	13	0.40821		12	13	0.333092		12	13	0.423859		12	13	0.355707
	13	13	0.44022		13	13	0.40175		13	13	0.336718		13	13	0.413808		13	13	0.365495
	14	13	0.431687		14	13	0.401016		14	13	0.325644		14	13	0.398555		14	13	0.370323
	15	13	0.421463		15	13	0.402423		15	13	0.317947		15	13	0.391436		15	13	0.373604
	16	13	0.412463		16	13	0.405346		16	13	0.304088		16	13	0.382516		16	13	0.379966
	17	13	0.406446		17	13	0.417486		17	13	0.294209		17	13	0.369044		17	13	0.388271
	18	13	0.406303		18	13	0.429707		18	13	0.293555		18	13	0.352571		18	13	0.402293
	19	13	0.402472		19	13	0.447563		19	13	0.300716		19	13	0.325968		19	13	0.404753
	20	13	0.394258		20	13	0.45242		20	13	0.313784		20	13	0.306116		20	13	0.40108
	21	13	0.378829		21	13	0.460351		21	13	0.319245		21	13	0.28359		21	13	0.389556
	22	13	0.366331		22	13	0.461425		22	13	0.333486		22	13	0.268675		22	13	0.374831
	23	13	0.352891		23	13	0.472556		23	13	0.350743		23	13	0.25366		23	13	0.355845
	24	13	0.336218		24	13	0.478834		24	13	0.37595		24	13	0.247403		24	13	0.329021
	25	13	0.316599		25	13	0.477008		25	13	0.391489		25	13	0.249089		25	13	0.291427
	26	13	0.295844		26	13	0.467648		26	13	0.39581		26	13	0.248621		26	13	0.252732
	27	13	0.279908		27	13	0.45219		27	13	0.394936		27	13	0.261068		27	13	0.218438
	28	13	0.252807		28	13	0.439958		28	13	0.396751		28	13	0.283434		28	13	0.204703
	29	13	0.232431		29	13	0.427539		29	13	0.395489		29	13	0.304902		29	13	0.202653
	30	13	0.202816		30	13	0.408581		30	13	0.386138		30	13	0.312871		30	13	0.204033
	31	13	0.173602		31	13	0.379613		31	13	0.358846		31	13	0.309028		31	13	0.217315
	32	13	0.138666		32	13	0.341604		32	13	0.319951		32	13	0.292914		32	13	0.223451
	33	13	0.112369		33	13	0.297237		33	13	0.275381		33	13	0.255735		33	13	0.210215
	34	13	0.105348		34	13	0.253013		34	13	0.234629		34	13	0.213814		34	13	0.178869
	35	13	0.106397		35	13	0.215228		35	13	0.212351		35	13	0.177751		35	13	0.150931
	36	13	0.114322		36	13	0.180847		36	13	0.202211		36	13	0.161202		36	13	0.138121
	37	13	0.125774		37	13	0.142185		37	13	0.218031		37	13	0.163767		37	13	0.141506
	38	13	0.147162		38	13	0.117067		38	13	0.248549		38	13	0.193731		38	13	0.173609
	39	13	0.168118		39	13	0.12368		39	13	0.290832		39	13	0.242977		39	13	0.216368
	40	13	0.19887		40	13	0.15259		40	13	0.326916		40	13	0.296321		40	13	0.262199
	41	13	0.228259		41	13	0.184806		41	13	0.36998		41	13	0.341622		41	13	0.305373
	42	13	0.263709		42	13	0.23283		42	13	0.406091		42	13	0.376972		42	13	0.334804
	43	13	0.290479		43	13	0.283741		43	13	0.440929		43	13	0.400723		43	13	0.355781
	44	13	0.312206		44	13	0.327653		44	13	0.449565		44	13	0.422665		44	13	0.365563
	45	13	0.336939		45	13	0.358012		45	13	0.456786		45	13	0.43381		45	13	0.372423
	46	13	0.357274		46	13	0.390495		46	13	0.447911		46	13	0.433083		46	13	0.359896
	47	13	0.37633		47	13	0.422317		47	13	0.443379		47	13	0.424387		47	13	0.353364
	48	13	0.392055		48	13	0.448964		48	13	0.424893		48	13	0.408096		48	13	0.354083
	49	13	0.411558		49	13	0.464452		49	13	0.407964		49	13	0.401241		49	13	0.36594
	50	13	0.431725		50	13	0.479418		50	13	0.383989		50	13	0.392761		50	13	0.372696
	51	13	0.448854		51	13	0.497585		51	13	0.369742		51	13	0.387095		51	13	0.378629
	52	13	0.457924		52	13	0.503567		52	13	0.365327		52	13	0.382516		52	13	0.388327
	53	13	0.46715		53	13	0.512845		53	13	0.365674		53	13	0.383794		53	13	0.391272
	54	13	0.474438		54	13	0.517138		54	13	0.358918		54	13	0.387947		54	13	0.39133
	55	13	0.48516		55	13	0.515384		55	13	0.350401		55	13	0.395289		55	13	0.376785
	56	13	0.485882		56	13	0.494045		56	13	0.339718		56	13	0.404208		56	13	0.362522
	57	13	0.485922		57	13	0.477435		57	13	0.333971		57	13	0.413602		57	13	0.34985
	58	13	0.489382		58	13	0.475958		58	13	0.336968		58	13	0.416342		58	13	0.345683
	59	13	0.498367		59	13	0.473178		59	13	0.338346		59	13	0.41975		59	13	0.339915
	60	13	0.500628		60	13	0.457461		60	13	0.345466		60	13	0.430457		60	13	0.332821
	61	13	0.503236		61	13	0.445549		61	13	0.352606		61	13	0.431583		61	13	0.321495
	62	13	0.511572		62	13	0.441537		62	13	0.363975		62	13	0.432918		62	13	0.316436
	63	13	0.520106		63	13	0.439826		63	13	0.369391		63	13	0.429853		63	13	0.315736
	64	13	0.520439		64	13	0.431582		64	13	0.370755		64	13	0.427107		64	13	0.320344
	65	13	0.505472		65	13	0.418341		65	13	0.353827		65	13	0.424062		65	13	0.324972
	66	13	0.500715		66	13	0.409991		66	13	0.347872		66	13	0.416693		66	13	0.330005
	67	13	0.4952		67	13	0.401827		67	13	0.337173		67	13	0.421716		67	13	0.329617
	68	13	0.491661		68	13	0.39634		68	13	0.335927		68	13	0.418098		68	13	0.330618
	69	13	0.480369		69	13	0.387761		69	13	0.329566		69	13	0.406059		69	13	0.342254
	70	13	0.470453		70	13	0.369821		70	13	0.315831		70	13	0.389634		70	13	0.353922
	71	13	0.458348		71	13	0.364356		71	13	0.303725		71	13	0.374948		71	13	0.363957
	72	13	0.446244		72	13	0.355207		72	13	0.275933		72	13	0.365784		72	13	0.368749
	73	13	0.443462		73	13	0.352166		73	13	0.257911		73	13	0.345533		73	13	0.370334
	1	14	0.432398		1	14	0.457297		1	14	0.348507		1	14	0.374959		1	14	0.381106
	2	14	0.430967		2	14	0.450616		2	14	0.360114		2	14	0.394769		2	14	0.379861
	3	14	0.432958		3	14	0.442397		3	14	0.366692		3	14	0.409057		3	14	0.366459
	4	14	0.438883		4	14	0.433584		4	14	0.360426		4	14	0.411344		4	14	0.3495
	5	14	0.443905		5	14	0.426818		5	14	0.366092		5	14	0.415224		5	14	0.326999
	6	14	0.447896		6	14	0.426066		6	14	0.369784		6	14	0.418322		6	14	0.314721
	7	14	0.439336		7	14	0.415462		7	14	0.3781		7	14	0.425733		7	14	0.311533
	8	14	0.440194		8	14	0.409026		8	14	0.37873		8	14	0.434259		8	14	0.310292
	9	14	0.437316		9	14	0.406023		9	14	0.377956		9	14	0.436093		9	14	0.312055
	10	14	0.438856		10	14	0.411966		10	14	0.375847		10	14	0.444863		10	14	0.303985
	11	14	0.441975		11	14	0.406466		11	14	0.378592		11	14	0.441158		11	14	0.308631
	12	14	0.440477		12	14	0.399573		12	14	0.370621		12	14	0.437075		12	14	0.310892
	13	14	0.435973		13	14	0.391195		13	14	0.367829		13	14	0.423959		13	14	0.324869
	14	14	0.42356		14	14	0.393962		14	14	0.350379		14	14	0.410703		14	14	0.33141
	15	14	0.413534		15	14	0.391655		15	14	0.345849		15	14	0.403269		15	14	0.343569
	16	14	0.413395		16	14	0.398052		16	14	0.331		16	14	0.398155		16	14	0.357419
	17	14	0.410049		17	14	0.404914		17	14	0.32339		17	14	0.390916		17	14	0.370855
	18	14	0.41237		18	14	0.419512		18	14	0.318316		18	14	0.374647		18	14	0.392833
	19	14	0.409556		19	14	0.433311		19	14	0.318612		19	14	0.346847		19	14	0.401968
	20	14	0.398863		20	14	0.438518		20	14	0.316416		20	14	0.319045		20	14	0.405483
	21	14	0.382784		21	14	0.446898		21	14	0.313675		21	14	0.296712		21	14	0.392919
	22	14	0.362683		22	14	0.453745		22	14	0.323424		22	14	0.276351		22	14	0.377373
	23	14	0.346825		23	14	0.464455		23	14	0.340269		23	14	0.258185		23	14	0.356819
	24	14	0.327801		24	14	0.471178		24	14	0.364162		24	14	0.242792		24	14	0.332918
	25	14	0.317391		25	14	0.470322		25	14	0.376657		25	14	0.237121		25	14	0.298733
	26	14	0.302426		26	14	0.464592		26	14	0.387477		26	14	0.231567		26	14	0.264387
	27	14	0.287775		27	14	0.450298		27	14	0.39375		27	14	0.245838		27	14	0.224894
	28	14	0.256042		28	14	0.438682		28	14	0.400301		28	14	0.265683		28	14	0.203087
	29	14	0.232966		29	14	0.424475		29	14	0.395928		29	14	0.289185		29	14	0.198171
	30	14	0.203449		30	14	0.403415		30	14	0.381359		30	14	0.303877		30	14	0.195155
	31	14	0.175036		31	14	0.369892		31	14	0.352789		31	14	0.306196		31	14	0.204928
	32	14	0.143706		32	14	0.329318		32	14	0.316566		32	14	0.293283		32	14	0.214249
	33	14	0.121308		33	14	0.289082		33	14	0.278647		33	14	0.260426		33	14	0.210096
	34	14	0.113959		34	14	0.251802		34	14	0.245902		34	14	0.225493		34	14	0.188781
	35	14	0.115948		35	14	0.219809		35	14	0.228954		35	14	0.19792		35	14	0.164579
	36	14	0.123726		36	14	0.186654		36	14	0.215831		36	14	0.181359		36	14	0.154094
	37	14	0.132979		37	14	0.148928		37	14	0.229785		37	14	0.185126		37	14	0.154447
	38	14	0.154736		38	14	0.125887		38	14	0.249257		38	14	0.211159		38	14	0.184203
	39	14	0.17537		39	14	0.129204		39	14	0.291938		39	14	0.258965		39	14	0.222294
	40	14	0.20803		40	14	0.157551		40	14	0.325222		40	14	0.302804		40	14	0.257825
	41	14	0.235241		41	14	0.194555		41	14	0.370218		41	14	0.34486		41	14	0.291356
	42	14	0.267461		42	14	0.237918		42	14	0.405378		42	14	0.381424		42	14	0.313567
	43	14	0.289092		43	14	0.284828		43	14	0.438803		43	14	0.40545		43	14	0.330661
	44	14	0.310263		44	14	0.327129		44	14	0.445152		44	14	0.423777		44	14	0.337947
	45	14	0.338636		45	14	0.360594		45	14	0.448361		45	14	0.428458		45	14	0.346432
	46	14	0.364414		46	14	0.39044		46	14	0.442026		46	14	0.422738		46	14	0.34347
	47	14	0.386712		47	14	0.421622		47	14	0.436926		47	14	0.413827		47	14	0.345787
	48	14	0.40055		48	14	0.45063		48	14	0.419957		48	14	0.3986		48	14	0.355022
	49	14	0.41663		49	14	0.47244		49	14	0.40053		49	14	0.399248		49	14	0.370893
	50	14	0.433654		50	14	0.485373		50	14	0.385133		50	14	0.395669		50	14	0.38384
	51	14	0.446424		51	14	0.50022		51	14	0.371906		51	14	0.394907		51	14	0.388844
	52	14	0.455372		52	14	0.506806		52	14	0.364807		52	14	0.394858		52	14	0.392525
	53	14	0.464993		53	14	0.514427		53	14	0.368622		53	14	0.400715		53	14	0.392752
	54	14	0.476342		54	14	0.518157		54	14	0.369927		54	14	0.40918		54	14	0.390294
	55	14	0.482695		55	14	0.513301		55	14	0.368521		55	14	0.419212		55	14	0.375846
	56	14	0.483708		56	14	0.495468		56	14	0.362689		56	14	0.426976		56	14	0.353631
	57	14	0.481809		57	14	0.479579		57	14	0.360852		57	14	0.432542		57	14	0.335399
	58	14	0.486831		58	14	0.481547		58	14	0.368685		58	14	0.429512		58	14	0.323888
	59	14	0.493396		59	14	0.482503		59	14	0.37223		59	14	0.429126		59	14	0.312468
	60	14	0.497032		60	14	0.468075		60	14	0.378808		60	14	0.436946		60	14	0.301364
	61	14	0.499129		61	14	0.45094		61	14	0.386013		61	14	0.443312		61	14	0.287992
	62	14	0.50326		62	14	0.442229		62	14	0.396001		62	14	0.447319		62	14	0.28121
	63	14	0.505333		63	14	0.440858		63	14	0.402021		63	14	0.444822		63	14	0.278131
	64	14	0.50654		64	14	0.436649		64	14	0.400732		64	14	0.443151		64	14	0.279953
	65	14	0.494301		65	14	0.42233		65	14	0.389156		65	14	0.436418		65	14	0.286456
	66	14	0.492745		66	14	0.4137		66	14	0.385237		66	14	0.430789		66	14	0.290696
	67	14	0.485963		67	14	0.405464		67	14	0.373276		67	14	0.429302		67	14	0.293245
	68	14	0.485867		68	14	0.402303		68	14	0.36608		68	14	0.425091		68	14	0.300774
	69	14	0.476094		69	14	0.393815		69	14	0.351067		69	14	0.413518		69	14	0.32025
	70	14	0.46983		70	14	0.371971		70	14	0.331623		70	14	0.401868		70	14	0.336989
	71	14	0.458849		71	14	0.362505		71	14	0.316467		71	14	0.394821		71	14	0.351155
	72	14	0.450844		72	14	0.346817		72	14	0.294531		72	14	0.389178		72	14	0.358185
	73	14	0.447335		73	14	0.348283		73	14	0.275187		73	14	0.366473		73	14	0.366482
	1	15	0.442875		1	15	0.438192		1	15	0.380552		1	15	0.402627		1	15	0.377883
	2	15	0.438003		2	15	0.440176		2	15	0.400317		2	15	0.428413		2	15	0.373701
	3	15	0.440049		3	15	0.445231		3	15	0.409839		3	15	0.445641		3	15	0.352382
	4	15	0.440397		4	15	0.434829		4	15	0.40755		4	15	0.444808		4	15	0.32652
	5	15	0.44396		5	15	0.421249		5	15	0.401027		5	15	0.440417		5	15	0.299076
	6	15	0.446429		6	15	0.415885		6	15	0.404888		6	15	0.434873		6	15	0.281445
	7	15	0.43558		7	15	0.405056		7	15	0.402338		7	15	0.438402		7	15	0.275262
	8	15	0.433282		8	15	0.398741		8	15	0.40286		8	15	0.449316		8	15	0.267509
	9	15	0.430853		9	15	0.396251		9	15	0.400274		9	15	0.451177		9	15	0.268684
	10	15	0.438246		10	15	0.401828		10	15	0.406707		10	15	0.455304		10	15	0.257694
	11	15	0.441649		11	15	0.399679		11	15	0.409298		11	15	0.446638		11	15	0.264301
	12	15	0.439025		12	15	0.390267		12	15	0.397628		12	15	0.445511		12	15	0.268886
	13	15	0.428001		13	15	0.381728		13	15	0.383811		13	15	0.436219		13	15	0.288668
	14	15	0.414715		14	15	0.383128		14	15	0.362988		14	15	0.429221		14	15	0.298115
	15	15	0.412666		15	15	0.386156		15	15	0.360357		15	15	0.421689		15	15	0.314574
	16	15	0.416178		16	15	0.394884		16	15	0.353365		16	15	0.417857		16	15	0.33378
	17	15	0.416753		17	15	0.401458		17	15	0.349439		17	15	0.411456		17	15	0.354266
	18	15	0.416757		18	15	0.416022		18	15	0.340842		18	15	0.395733		18	15	0.377765
	19	15	0.41752		19	15	0.4318		19	15	0.334298		19	15	0.369795		19	15	0.392327
	20	15	0.406091		20	15	0.439757		20	15	0.326833		20	15	0.340074		20	15	0.399757
	21	15	0.390029		21	15	0.446622		21	15	0.316543		21	15	0.317924		21	15	0.390482
	22	15	0.365698		22	15	0.454397		22	15	0.322238		22	15	0.289247		22	15	0.376564
	23	15	0.34804		23	15	0.463505		23	15	0.333527		23	15	0.263273		23	15	0.358126
	24	15	0.3267		24	15	0.468621		24	15	0.355352		24	15	0.231761		24	15	0.336085
	25	15	0.317064		25	15	0.467606		25	15	0.36516		25	15	0.219367		25	15	0.29947
	26	15	0.298619		26	15	0.462477		26	15	0.377878		26	15	0.213522		26	15	0.261484
	27	15	0.279629		27	15	0.452433		27	15	0.389153		27	15	0.235331		27	15	0.214132
	28	15	0.249347		28	15	0.439611		28	15	0.394373		28	15	0.252142		28	15	0.185263
	29	15	0.230062		29	15	0.424831		29	15	0.388622		29	15	0.279606		29	15	0.18025
	30	15	0.206684		30	15	0.398419		30	15	0.371062		30	15	0.295929		30	15	0.180652
	31	15	0.178606		31	15	0.361244		31	15	0.341662		31	15	0.30099		31	15	0.191722
	32	15	0.149448		32	15	0.319517		32	15	0.306264		32	15	0.286706		32	15	0.198155
	33	15	0.129828		33	15	0.283164		33	15	0.272551		33	15	0.258982		33	15	0.203048
	34	15	0.121492		34	15	0.249508		34	15	0.246727		34	15	0.23156		34	15	0.191946
	35	15	0.122603		35	15	0.220783		35	15	0.234563		35	15	0.212723		35	15	0.181004
	36	15	0.128511		36	15	0.186068		36	15	0.22789		36	15	0.203146		36	15	0.174081
	37	15	0.135743		37	15	0.153587		37	15	0.240989		37	15	0.210424		37	15	0.173782
	38	15	0.159753		38	15	0.13544		38	15	0.258335		38	15	0.227077		38	15	0.197071
	39	15	0.182251		39	15	0.141037		39	15	0.298433		39	15	0.265791		39	15	0.224118
	40	15	0.217314		40	15	0.168054		40	15	0.327664		40	15	0.302496		40	15	0.252718
	41	15	0.242863		41	15	0.206365		41	15	0.369227		41	15	0.342017		41	15	0.279276
	42	15	0.271717		42	15	0.249336		42	15	0.406124		42	15	0.377314		42	15	0.296749
	43	15	0.289017		43	15	0.290347		43	15	0.43671		43	15	0.402169		43	15	0.309232
	44	15	0.308517		44	15	0.329438		44	15	0.446152		44	15	0.414337		44	15	0.310784
	45	15	0.339206		45	15	0.365705		45	15	0.446384		45	15	0.413259		45	15	0.318835
	46	15	0.368055		46	15	0.395095		46	15	0.444412		46	15	0.402473		46	15	0.325602
	47	15	0.391987		47	15	0.421926		47	15	0.432116		47	15	0.39763		47	15	0.336081
	48	15	0.403985		48	15	0.446919		48	15	0.40979		48	15	0.389724		48	15	0.353879
	49	15	0.416705		49	15	0.470625		49	15	0.38747		49	15	0.397794		49	15	0.371049
	50	15	0.430543		50	15	0.484854		50	15	0.377855		50	15	0.398798		50	15	0.389381
	51	15	0.442189		51	15	0.498682		51	15	0.37142		51	15	0.404187		51	15	0.392157
	52	15	0.455894		52	15	0.504043		52	15	0.365081		52	15	0.41012		52	15	0.390929
	53	15	0.468917		53	15	0.508375		53	15	0.376028		53	15	0.421008		53	15	0.388106
	54	15	0.484149		54	15	0.511798		54	15	0.383809		54	15	0.429764		54	15	0.383307
	55	15	0.487836		55	15	0.508444		55	15	0.38897		55	15	0.438664		55	15	0.367022
	56	15	0.48457		56	15	0.498455		56	15	0.386892		56	15	0.439028		56	15	0.341954
	57	15	0.478732		57	15	0.485249		57	15	0.388755		57	15	0.442015		57	15	0.316807
	58	15	0.482953		58	15	0.48513		58	15	0.39602		58	15	0.437078		58	15	0.298954
	59	15	0.488923		59	15	0.483037		59	15	0.399102		59	15	0.438684		59	15	0.281396
	60	15	0.492163		60	15	0.468944		60	15	0.40551		60	15	0.437595		60	15	0.261421
	61	15	0.491567		61	15	0.453211		61	15	0.411487		61	15	0.436725		61	15	0.252047
	62	15	0.490143		62	15	0.444916		62	15	0.417465		62	15	0.439175		62	15	0.244348
	63	15	0.487909		63	15	0.447303		63	15	0.422851		63	15	0.441642		63	15	0.246631
	64	15	0.489834		64	15	0.443491		64	15	0.421859		64	15	0.451553		64	15	0.241668
	65	15	0.488442		65	15	0.430545		65	15	0.415787		65	15	0.448283		65	15	0.250812
	66	15	0.487925		66	15	0.422508		66	15	0.411884		66	15	0.447235		66	15	0.256393
	67	15	0.481744		67	15	0.41555		67	15	0.397863		67	15	0.441371		67	15	0.266284
	68	15	0.474503		68	15	0.404613		68	15	0.385863		68	15	0.436237		68	15	0.274901
	69	15	0.466136		69	15	0.389846		69	15	0.365627		69	15	0.422685		69	15	0.296407
	70	15	0.466286		70	15	0.374595		70	15	0.35082		70	15	0.418596		70	15	0.310944
	71	15	0.463744		71	15	0.374006		71	15	0.335535		71	15	0.417307		71	15	0.334744
	72	15	0.460713		72	15	0.359611		72	15	0.317608		72	15	0.411069		72	15	0.348046
	73	15	0.450578		73	15	0.353381		73	15	0.293872		73	15	0.381766		73	15	0.367401
	1	16	0.451658		1	16	0.433649		1	16	0.399952		1	16	0.429725		1	16	0.364519
	2	16	0.447803		2	16	0.438697		2	16	0.420889		2	16	0.454416		2	16	0.356912
	3	16	0.447917		3	16	0.441751		3	16	0.428734		3	16	0.467057		3	16	0.32619
	4	16	0.443364		4	16	0.433937		4	16	0.432578		4	16	0.460279		4	16	0.290222
	5	16	0.440852		5	16	0.421287		5	16	0.432436		5	16	0.450721		5	16	0.258039
	6	16	0.442995		6	16	0.416561		6	16	0.435762		6	16	0.444238		6	16	0.2361
	7	16	0.43627		7	16	0.404776		7	16	0.425264		7	16	0.440137		7	16	0.227166
	8	16	0.435206		8	16	0.399541		8	16	0.421831		8	16	0.447269		8	16	0.219599
	9	16	0.431371		9	16	0.398913		9	16	0.425265		9	16	0.446983		9	16	0.22242
	10	16	0.436448		10	16	0.402739		10	16	0.436371		10	16	0.446262		10	16	0.215563
	11	16	0.437554		11	16	0.400068		11	16	0.438135		11	16	0.443291		11	16	0.224124
	12	16	0.441123		12	16	0.390455		12	16	0.419478		12	16	0.444694		12	16	0.231845
	13	16	0.432812		13	16	0.389934		13	16	0.401524		13	16	0.447222		13	16	0.256374
	14	16	0.425841		14	16	0.392577		14	16	0.385973		14	16	0.442808		14	16	0.268632
	15	16	0.428899		15	16	0.399403		15	16	0.382696		15	16	0.434743		15	16	0.287964
	16	16	0.430373		16	16	0.401181		16	16	0.375771		16	16	0.430789		16	16	0.308622
	17	16	0.428115		17	16	0.408279		17	16	0.3677		17	16	0.425104		17	16	0.334806
	18	16	0.420692		18	16	0.419069		18	16	0.355565		18	16	0.41546		18	16	0.359783
	19	16	0.4181		19	16	0.4355		19	16	0.341392		19	16	0.39215		19	16	0.377553
	20	16	0.399538		20	16	0.442715		20	16	0.331354		20	16	0.36093		20	16	0.389425
	21	16	0.383069		21	16	0.450314		21	16	0.320752		21	16	0.335474		21	16	0.388529
	22	16	0.363872		22	16	0.458443		22	16	0.324295		22	16	0.297368		22	16	0.385028
	23	16	0.34982		23	16	0.464906		23	16	0.330584		23	16	0.259045		23	16	0.369285
	24	16	0.328447		24	16	0.465306		24	16	0.346888		24	16	0.213055		24	16	0.347425
	25	16	0.3179		25	16	0.465667		25	16	0.358252		25	16	0.193334		25	16	0.306143
	26	16	0.297009		26	16	0.463481		26	16	0.374405		26	16	0.196465		26	16	0.260558
	27	16	0.274467		27	16	0.458939		27	16	0.387357		27	16	0.221405		27	16	0.208345
	28	16	0.247316		28	16	0.443458		28	16	0.392797		28	16	0.241259		28	16	0.166616
	29	16	0.228002		29	16	0.424325		29	16	0.385605		29	16	0.271092		29	16	0.161199
	30	16	0.204541		30	16	0.392241		30	16	0.367037		30	16	0.2887		30	16	0.165868
	31	16	0.174092		31	16	0.352527		31	16	0.335061		31	16	0.290771		31	16	0.182189
	32	16	0.14703		32	16	0.311304		32	16	0.298989		32	16	0.279653		32	16	0.187979
	33	16	0.129752		33	16	0.276171		33	16	0.265713		33	16	0.259043		33	16	0.195783
	34	16	0.11992		34	16	0.24365		34	16	0.243781		34	16	0.241549		34	16	0.190208
	35	16	0.123662		35	16	0.21288		35	16	0.232952		35	16	0.224315		35	16	0.185585
	36	16	0.132657		36	16	0.181256		36	16	0.233863		36	16	0.221633		36	16	0.18486
	37	16	0.142862		37	16	0.156508		37	16	0.246664		37	16	0.22794		37	16	0.189605
	38	16	0.164919		38	16	0.146458		38	16	0.263756		38	16	0.240752		38	16	0.210315
	39	16	0.188776		39	16	0.154112		39	16	0.294654		39	16	0.265849		39	16	0.229766
	40	16	0.219513		40	16	0.184373		40	16	0.323837		40	16	0.297288		40	16	0.251116
	41	16	0.244398		41	16	0.220965		41	16	0.363981		41	16	0.338795		41	16	0.26671
	42	16	0.266883		42	16	0.263862		42	16	0.403432		42	16	0.376288		42	16	0.280567
	43	16	0.285012		43	16	0.297816		43	16	0.430068		43	16	0.401583		43	16	0.287024
	44	16	0.303649		44	16	0.335036		44	16	0.442142		44	16	0.406229		44	16	0.285796
	45	16	0.336819		45	16	0.367572		45	16	0.446768		45	16	0.403278		45	16	0.29499
	46	16	0.365622		46	16	0.396683		46	16	0.452911		46	16	0.38804		46	16	0.311459
	47	16	0.390894		47	16	0.41874		47	16	0.438453		47	16	0.383145		47	16	0.328088
	48	16	0.404654		48	16	0.445218		48	16	0.41328		48	16	0.379394		48	16	0.350836
	49	16	0.421866		49	16	0.470102		49	16	0.387839		49	16	0.389074		49	16	0.371246
	50	16	0.436951		50	16	0.488089		50	16	0.376202		50	16	0.394964		50	16	0.386172
	51	16	0.446527		51	16	0.499561		51	16	0.36843		51	16	0.403035		51	16	0.388158
	52	16	0.459719		52	16	0.50752		52	16	0.362173		52	16	0.42007		52	16	0.385029
	53	16	0.472173		53	16	0.513916		53	16	0.379032		53	16	0.435086		53	16	0.385092
	54	16	0.485889		54	16	0.514692		54	16	0.389925		54	16	0.446279		54	16	0.376148
	55	16	0.485081		55	16	0.508865		55	16	0.401342		55	16	0.448603		55	16	0.354206
	56	16	0.480268		56	16	0.502302		56	16	0.406882		56	16	0.44827		56	16	0.323174
	57	16	0.473325		57	16	0.492831		57	16	0.414313		57	16	0.449189		57	16	0.292789
	58	16	0.475679		58	16	0.485075		58	16	0.422149		58	16	0.445484		58	16	0.268106
	59	16	0.481725		59	16	0.479089		59	16	0.424827		59	16	0.445489		59	16	0.245982
	60	16	0.48832		60	16	0.469126		60	16	0.432705		60	16	0.441524		60	16	0.221755
	61	16	0.487127		61	16	0.457389		61	16	0.435789		61	16	0.436132		61	16	0.211286
	62	16	0.479397		62	16	0.448972		62	16	0.438104		62	16	0.433724		62	16	0.202343
	63	16	0.473501		63	16	0.450715		63	16	0.438248		63	16	0.432967		63	16	0.203427
	64	16	0.476006		64	16	0.447984		64	16	0.434935		64	16	0.442666		64	16	0.199454
	65	16	0.474771		65	16	0.438558		65	16	0.433643		65	16	0.444906		65	16	0.207083
	66	16	0.474366		66	16	0.430077		66	16	0.430948		66	16	0.450944		66	16	0.212152
	67	16	0.473717		67	16	0.421422		67	16	0.422476		67	16	0.448964		67	16	0.22642
	68	16	0.475319		68	16	0.405747		68	16	0.405572		68	16	0.447212		68	16	0.243093
	69	16	0.471014		69	16	0.391622		69	16	0.379483		69	16	0.436464		69	16	0.270888
	70	16	0.466009		70	16	0.379336		70	16	0.36163		70	16	0.429961		70	16	0.285081
	71	16	0.462074		71	16	0.380692		71	16	0.343326		71	16	0.426739		71	16	0.311833
	72	16	0.46142		72	16	0.37178		72	16	0.334506		72	16	0.417434		72	16	0.330846
	73	16	0.454887		73	16	0.363438		73	16	0.314475		73	16	0.399059		73	16	0.358133
	1	17	0.450091		1	17	0.425004		1	17	0.406295		1	17	0.441341		1	17	0.344761
	2	17	0.449272		2	17	0.431225		2	17	0.431478		2	17	0.458128		2	17	0.325273
	3	17	0.453208		3	17	0.435607		3	17	0.441475		3	17	0.465175		3	17	0.289264
	4	17	0.450265		4	17	0.436373		4	17	0.45304		4	17	0.465193		4	17	0.253906
	5	17	0.448111		5	17	0.424602		5	17	0.451012		5	17	0.453274		5	17	0.223719
	6	17	0.449217		6	17	0.417387		6	17	0.455426		6	17	0.448539		6	17	0.204595
	7	17	0.447259		7	17	0.405904		7	17	0.446626		7	17	0.441029		7	17	0.18862
	8	17	0.449873		8	17	0.401755		8	17	0.450545		8	17	0.444422		8	17	0.180595
	9	17	0.451052		9	17	0.399059		9	17	0.449895		9	17	0.441975		9	17	0.183465
	10	17	0.452051		10	17	0.398563		10	17	0.456568		10	17	0.446425		10	17	0.185568
	11	17	0.443684		11	17	0.397842		11	17	0.451206		11	17	0.450781		11	17	0.194309
	12	17	0.444569		12	17	0.393197		12	17	0.440024		12	17	0.456048		12	17	0.202485
	13	17	0.440663		13	17	0.399138		13	17	0.424816		13	17	0.458123		13	17	0.227078
	14	17	0.445738		14	17	0.404254		14	17	0.417078		14	17	0.451967		14	17	0.244911
	15	17	0.447536		15	17	0.415654		15	17	0.409635		15	17	0.44685		15	17	0.267947
	16	17	0.450133		16	17	0.415023		16	17	0.403285		16	17	0.441924		16	17	0.293973
	17	17	0.44322		17	17	0.420415		17	17	0.391767		17	17	0.436685		17	17	0.323495
	18	17	0.431753		18	17	0.424799		18	17	0.373609		18	17	0.426695		18	17	0.348125
	19	17	0.41865		19	17	0.438848		19	17	0.350532		19	17	0.405044		19	17	0.368019
	20	17	0.393923		20	17	0.446629		20	17	0.338937		20	17	0.37386		20	17	0.382475
	21	17	0.376499		21	17	0.454205		21	17	0.330468		21	17	0.346254		21	17	0.39054
	22	17	0.362292		22	17	0.459612		22	17	0.332675		22	17	0.304441		22	17	0.389201
	23	17	0.351423		23	17	0.462297		23	17	0.332554		23	17	0.258617		23	17	0.375058
	24	17	0.331004		24	17	0.464272		24	17	0.343116		24	17	0.20406		24	17	0.348485
	25	17	0.316249		25	17	0.466177		25	17	0.356677		25	17	0.17436		25	17	0.308362
	26	17	0.291656		26	17	0.469456		26	17	0.372824		26	17	0.178955		26	17	0.25906
	27	17	0.267753		27	17	0.466349		27	17	0.3839		27	17	0.207209		27	17	0.202915
	28	17	0.243574		28	17	0.446388		28	17	0.389604		28	17	0.234873		28	17	0.152863
	29	17	0.224008		29	17	0.42241		29	17	0.382031		29	17	0.267995		29	17	0.140633
	30	17	0.201812		30	17	0.386445		30	17	0.369919		30	17	0.285009		30	17	0.155281
	31	17	0.172253		31	17	0.348337		31	17	0.341366		31	17	0.289423		31	17	0.181837
	32	17	0.145234		32	17	0.307117		32	17	0.309898		32	17	0.28428		32	17	0.195407
	33	17	0.127766		33	17	0.2741		33	17	0.274564		33	17	0.268849		33	17	0.201885
	34	17	0.120017		34	17	0.241079		34	17	0.250668		34	17	0.255192		34	17	0.195411
	35	17	0.124368		35	17	0.209625		35	17	0.231962		35	17	0.237705		35	17	0.191651
	36	17	0.133129		36	17	0.179003		36	17	0.231419		36	17	0.23599		36	17	0.193912
	37	17	0.145103		37	17	0.160108		37	17	0.241971		37	17	0.238345		37	17	0.202731
	38	17	0.164883		38	17	0.155581		38	17	0.262229		38	17	0.249513		38	17	0.219
	39	17	0.188213		39	17	0.163116		39	17	0.289887		39	17	0.267033		39	17	0.238038
	40	17	0.215932		40	17	0.192109		40	17	0.32111		40	17	0.296922		40	17	0.253244
	41	17	0.246427		41	17	0.228295		41	17	0.363688		41	17	0.333528		41	17	0.264585
	42	17	0.268514		42	17	0.275878		42	17	0.401508		42	17	0.363992		42	17	0.273661
	43	17	0.289392		43	17	0.309886		43	17	0.42603		43	17	0.381953		43	17	0.278162
	44	17	0.307879		44	17	0.346684		44	17	0.434015		44	17	0.38217		44	17	0.274065
	45	17	0.33844		45	17	0.375864		45	17	0.436669		45	17	0.377024		45	17	0.275271
	46	17	0.361914		46	17	0.402947		46	17	0.442647		46	17	0.363672		46	17	0.293178
	47	17	0.382517		47	17	0.41981		47	17	0.429782		47	17	0.36293		47	17	0.309788
	48	17	0.399755		48	17	0.443386		48	17	0.405515		48	17	0.368709		48	17	0.343793
	49	17	0.421969		49	17	0.465717		49	17	0.384332		49	17	0.384715		49	17	0.368722
	50	17	0.441993		50	17	0.485559		50	17	0.376329		50	17	0.395522		50	17	0.386623
	51	17	0.451141		51	17	0.495815		51	17	0.372543		51	17	0.406829		51	17	0.385408
	52	17	0.462286		52	17	0.504026		52	17	0.367414		52	17	0.427662		52	17	0.382139
	53	17	0.471611		53	17	0.511625		53	17	0.385794		53	17	0.442943		53	17	0.376421
	54	17	0.481551		54	17	0.511762		54	17	0.395891		54	17	0.453287		54	17	0.360788
	55	17	0.478369		55	17	0.508465		55	17	0.40615		55	17	0.451771		55	17	0.331789
	56	17	0.473978		56	17	0.502298		56	17	0.414474		56	17	0.452364		56	17	0.3
	57	17	0.474099		57	17	0.497347		57	17	0.427372		57	17	0.453626		57	17	0.270588
	58	17	0.477971		58	17	0.485264		58	17	0.440726		58	17	0.451437		58	17	0.244739
	59	17	0.484824		59	17	0.478673		59	17	0.441643		59	17	0.451791		59	17	0.220999
	60	17	0.489949		60	17	0.473567		60	17	0.450029		60	17	0.446021		60	17	0.191606
	61	17	0.490761		61	17	0.467601		61	17	0.450716		61	17	0.434479		61	17	0.175173
	62	17	0.483108		62	17	0.457297		62	17	0.450258		62	17	0.428608		62	17	0.161101
	63	17	0.477417		63	17	0.454194		63	17	0.447222		63	17	0.428623		63	17	0.160081
	64	17	0.477539		64	17	0.45186		64	17	0.443922		64	17	0.4402		64	17	0.16068
	65	17	0.47509		65	17	0.448397		65	17	0.442281		65	17	0.441386		65	17	0.167927
	66	17	0.475089		66	17	0.437606		66	17	0.440896		66	17	0.445626		66	17	0.17679
	67	17	0.477705		67	17	0.430224		67	17	0.439399		67	17	0.446805		67	17	0.190573
	68	17	0.482893		68	17	0.410479		68	17	0.432168		68	17	0.451322		68	17	0.210246
	69	17	0.479797		69	17	0.394637		69	17	0.406844		69	17	0.449051		69	17	0.239159
	70	17	0.470609		70	17	0.382153		70	17	0.386864		70	17	0.445449		70	17	0.256379
	71	17	0.467532		71	17	0.383314		71	17	0.360872		71	17	0.440985		71	17	0.287626
	72	17	0.466738		72	17	0.384278		72	17	0.347846		72	17	0.428887		72	17	0.313302
	73	17	0.462191		73	17	0.372802		73	17	0.327902		73	17	0.411757		73	17	0.351731
	1	18	0.441367		1	18	0.429789		1	18	0.408915		1	18	0.449103		1	18	0.318757
	2	18	0.443377		2	18	0.433197		2	18	0.434888		2	18	0.461133		2	18	0.292745
	3	18	0.449286		3	18	0.429928		3	18	0.444445		3	18	0.46544		3	18	0.256735
	4	18	0.452468		4	18	0.435855		4	18	0.456945		4	18	0.469504		4	18	0.224481
	5	18	0.453593		5	18	0.430932		5	18	0.463389		5	18	0.46441		5	18	0.197144
	6	18	0.456718		6	18	0.425807		6	18	0.465514		6	18	0.457174		6	18	0.181929
	7	18	0.46152		7	18	0.412353		7	18	0.461047		7	18	0.446142		7	18	0.161915
	8	18	0.463037		8	18	0.409139		8	18	0.468309		8	18	0.442653		8	18	0.156578
	9	18	0.466096		9	18	0.409878		9	18	0.472423		9	18	0.439305		9	18	0.154426
	10	18	0.461256		10	18	0.407233		10	18	0.476321		10	18	0.4429		10	18	0.1595
	11	18	0.454383		11	18	0.407226		11	18	0.466415		11	18	0.448685		11	18	0.167174
	12	18	0.455081		12	18	0.405363		12	18	0.454668		12	18	0.453604		12	18	0.177668
	13	18	0.455704		13	18	0.413881		13	18	0.442319		13	18	0.452221		13	18	0.197984
	14	18	0.463514		14	18	0.415528		14	18	0.442891		14	18	0.444484		14	18	0.218623
	15	18	0.457405		15	18	0.421059		15	18	0.433301		15	18	0.44053		15	18	0.24415
	16	18	0.459661		16	18	0.419601		16	18	0.423353		16	18	0.441795		16	18	0.278413
	17	18	0.446664		17	18	0.425838		17	18	0.404295		17	18	0.438438		17	18	0.310892
	18	18	0.4338		18	18	0.42873		18	18	0.383701		18	18	0.428967		18	18	0.338475
	19	18	0.411179		19	18	0.438904		19	18	0.357682		19	18	0.406636		19	18	0.35821
	20	18	0.38481		20	18	0.444453		20	18	0.339092		20	18	0.375023		20	18	0.37341
	21	18	0.369238		21	18	0.452305		21	18	0.330419		21	18	0.338757		21	18	0.386463
	22	18	0.360557		22	18	0.456108		22	18	0.328475		22	18	0.294402		22	18	0.386203
	23	18	0.349066		23	18	0.459517		23	18	0.325294		23	18	0.241189		23	18	0.375868
	24	18	0.325671		24	18	0.462216		24	18	0.328987		24	18	0.189777		24	18	0.347974
	25	18	0.310402		25	18	0.463924		25	18	0.345519		25	18	0.156727		25	18	0.311162
	26	18	0.289957		26	18	0.468766		26	18	0.368542		26	18	0.165439		26	18	0.259208
	27	18	0.269265		27	18	0.466133		27	18	0.384069		27	18	0.195825		27	18	0.198406
	28	18	0.241793		28	18	0.450184		28	18	0.393028		28	18	0.232658		28	18	0.141863
	29	18	0.21687		29	18	0.424234		29	18	0.385919		29	18	0.26774		29	18	0.125213
	30	18	0.192283		30	18	0.385678		30	18	0.375271		30	18	0.29208		30	18	0.142955
	31	18	0.165051		31	18	0.34475		31	18	0.353285		31	18	0.29526		31	18	0.17549
	32	18	0.143504		32	18	0.30129		32	18	0.32416		32	18	0.293123		32	18	0.19222
	33	18	0.128874		33	18	0.269445		33	18	0.290668		33	18	0.275259		33	18	0.200072
	34	18	0.123312		34	18	0.236992		34	18	0.263363		34	18	0.265193		34	18	0.196586
	35	18	0.12803		35	18	0.209147		35	18	0.240921		35	18	0.250999		35	18	0.196636
	36	18	0.134705		36	18	0.183281		36	18	0.232443		36	18	0.248503		36	18	0.199922
	37	18	0.145216		37	18	0.164206		37	18	0.238847		37	18	0.245486		37	18	0.211575
	38	18	0.163992		38	18	0.156309		38	18	0.259693		38	18	0.258568		38	18	0.223384
	39	18	0.187029		39	18	0.159559		39	18	0.288874		39	18	0.277343		39	18	0.242555
	40	18	0.213784		40	18	0.18945		40	18	0.322296		40	18	0.307337		40	18	0.258376
	41	18	0.243598		41	18	0.22411		41	18	0.364655		41	18	0.340505		41	18	0.266616
	42	18	0.26646		42	18	0.273432		42	18	0.401015		42	18	0.367202		42	18	0.267215
	43	18	0.288927		43	18	0.310532		43	18	0.425289		43	18	0.381929		43	18	0.263111
	44	18	0.31063		44	18	0.34978		44	18	0.432938		44	18	0.377804		44	18	0.259706
	45	18	0.338212		45	18	0.377837		45	18	0.433865		45	18	0.367708		45	18	0.25677
	46	18	0.358016		46	18	0.405381		46	18	0.434343		46	18	0.348899		46	18	0.276109
	47	18	0.376728		47	18	0.422961		47	18	0.422461		47	18	0.339496		47	18	0.298082
	48	18	0.400159		48	18	0.447534		48	18	0.401485		48	18	0.348148		48	18	0.334805
	49	18	0.42992		49	18	0.471577		49	18	0.38789		49	18	0.367906		49	18	0.364913
	50	18	0.450329		50	18	0.490808		50	18	0.3802		50	18	0.383814		50	18	0.383278
	51	18	0.457938		51	18	0.49848		51	18	0.373827		51	18	0.40354		51	18	0.387701
	52	18	0.462815		52	18	0.507545		52	18	0.371175		52	18	0.427221		52	18	0.38045
	53	18	0.468832		53	18	0.517805		53	18	0.38763		53	18	0.446163		53	18	0.369563
	54	18	0.473706		54	18	0.51796		54	18	0.400638		54	18	0.461103		54	18	0.344754
	55	18	0.469336		55	18	0.511545		55	18	0.409544		55	18	0.457374		55	18	0.310964
	56	18	0.471795		56	18	0.502148		56	18	0.420255		56	18	0.461056		56	18	0.276396
	57	18	0.479002		57	18	0.501074		57	18	0.437228		57	18	0.45956		57	18	0.249623
	58	18	0.484029		58	18	0.48957		58	18	0.454996		58	18	0.457302		58	18	0.22632
	59	18	0.488502		59	18	0.485669		59	18	0.459223		59	18	0.450786		59	18	0.20342
	60	18	0.490548		60	18	0.484419		60	18	0.46588		60	18	0.447339		60	18	0.175236
	61	18	0.494598		61	18	0.481175		61	18	0.466314		61	18	0.439429		61	18	0.152229
	62	18	0.494817		62	18	0.471853		62	18	0.464474		62	18	0.433428		62	18	0.134766
	63	18	0.494996		63	18	0.463694		63	18	0.456014		63	18	0.425797		63	18	0.130995
	64	18	0.491572		64	18	0.45737		64	18	0.448923		64	18	0.426617		64	18	0.135428
	65	18	0.480519		65	18	0.453949		65	18	0.444707		65	18	0.425146		65	18	0.138836
	66	18	0.476621		66	18	0.441976		66	18	0.444095		66	18	0.43101		66	18	0.144959
	67	18	0.478469		67	18	0.441026		67	18	0.447727		67	18	0.441662		67	18	0.15814
	68	18	0.487824		68	18	0.428149		68	18	0.446377		68	18	0.452056		68	18	0.182837
	69	18	0.487903		69	18	0.415113		69	18	0.425565		69	18	0.456269		69	18	0.213681
	70	18	0.479651		70	18	0.394804		70	18	0.403036		70	18	0.450544		70	18	0.24023
	71	18	0.475375		71	18	0.38707		71	18	0.373372		71	18	0.447102		71	18	0.274056
	72	18	0.472805		72	18	0.390933		72	18	0.355912		72	18	0.435884		72	18	0.307212
	73	18	0.47153		73	18	0.380308		73	18	0.335092		73	18	0.424358		73	18	0.347185
	1	19	0.443608		1	19	0.438082		1	19	0.413084		1	19	0.440653		1	19	0.29787
	2	19	0.448519		2	19	0.440096		2	19	0.441248		2	19	0.452727		2	19	0.263983
	3	19	0.450468		3	19	0.438605		3	19	0.457751		3	19	0.458574		3	19	0.225967
	4	19	0.457191		4	19	0.443606		4	19	0.473753		4	19	0.473344		4	19	0.199574
	5	19	0.466382		5	19	0.441777		5	19	0.480717		5	19	0.471888		5	19	0.178891
	6	19	0.476947		6	19	0.431978		6	19	0.477236		6	19	0.46137		6	19	0.165039
	7	19	0.481693		7	19	0.417841		7	19	0.472246		7	19	0.450753		7	19	0.145746
	8	19	0.477765		8	19	0.412381		8	19	0.481609		8	19	0.442642		8	19	0.139249
	9	19	0.483769		9	19	0.411754		9	19	0.485242		9	19	0.444097		9	19	0.131609
	10	19	0.482376		10	19	0.411245		10	19	0.490596		10	19	0.445629		10	19	0.13401
	11	19	0.476682		11	19	0.415456		11	19	0.47567		11	19	0.449972		11	19	0.142798
	12	19	0.466965		12	19	0.417336		12	19	0.464462		12	19	0.452382		12	19	0.156359
	13	19	0.460586		13	19	0.4222		13	19	0.449818		13	19	0.445905		13	19	0.171361
	14	19	0.457896		14	19	0.418439		14	19	0.450267		14	19	0.436931		14	19	0.190353
	15	19	0.445366		15	19	0.420806		15	19	0.441722		15	19	0.433534		15	19	0.221849
	16	19	0.449507		16	19	0.422016		16	19	0.427826		16	19	0.438097		16	19	0.261442
	17	19	0.440309		17	19	0.430182		17	19	0.407134		17	19	0.437248		17	19	0.296213
	18	19	0.434307		18	19	0.43372		18	19	0.389497		18	19	0.427613		18	19	0.326028
	19	19	0.414226		19	19	0.444899		19	19	0.368917		19	19	0.408442		19	19	0.351664
	20	19	0.394358		20	19	0.449306		20	19	0.343384		20	19	0.378698		20	19	0.369089
	21	19	0.373584		21	19	0.453061		21	19	0.322356		21	19	0.334555		21	19	0.380824
	22	19	0.358052		22	19	0.453403		22	19	0.313434		22	19	0.285882		22	19	0.377303
	23	19	0.340833		23	19	0.458817		23	19	0.310615		23	19	0.229859		23	19	0.371293
	24	19	0.321736		24	19	0.46694		24	19	0.316333		24	19	0.183842		24	19	0.344883
	25	19	0.308494		25	19	0.468333		25	19	0.333316		25	19	0.150345		25	19	0.308618
	26	19	0.291749		26	19	0.469665		26	19	0.362241		26	19	0.156945		26	19	0.252742
	27	19	0.269049		27	19	0.462062		27	19	0.378919		27	19	0.187097		27	19	0.186936
	28	19	0.2381		28	19	0.448754		28	19	0.392351		28	19	0.226962		28	19	0.127928
	29	19	0.209642		29	19	0.422922		29	19	0.38985		29	19	0.268874		29	19	0.107891
	30	19	0.186547		30	19	0.384133		30	19	0.381755		30	19	0.291478		30	19	0.13265
	31	19	0.161169		31	19	0.343524		31	19	0.362511		31	19	0.296585		31	19	0.170228
	32	19	0.145354		32	19	0.30136		32	19	0.330875		32	19	0.292537		32	19	0.191219
	33	19	0.132796		33	19	0.271618		33	19	0.300992		33	19	0.281534		33	19	0.200823
	34	19	0.128096		34	19	0.235852		34	19	0.271803		34	19	0.272512		34	19	0.200775
	35	19	0.129809		35	19	0.208553		35	19	0.249567		35	19	0.261812		35	19	0.206483
	36	19	0.137566		36	19	0.18316		36	19	0.236672		36	19	0.257475		36	19	0.212669
	37	19	0.150085		37	19	0.166316		37	19	0.24216		37	19	0.258146		37	19	0.221372
	38	19	0.169208		38	19	0.156345		38	19	0.264959		38	19	0.270041		38	19	0.229688
	39	19	0.188422		39	19	0.15998		39	19	0.29698		39	19	0.292998		39	19	0.2459
	40	19	0.210351		40	19	0.185607		40	19	0.331065		40	19	0.318508		40	19	0.263819
	41	19	0.238773		41	19	0.220447		41	19	0.368453		41	19	0.34789		41	19	0.273247
	42	19	0.264847		42	19	0.267131		42	19	0.402109		42	19	0.366651		42	19	0.269384
	43	19	0.286547		43	19	0.31207		43	19	0.426732		43	19	0.378453		43	19	0.250592
	44	19	0.311404		44	19	0.354375		44	19	0.439846		44	19	0.37042		44	19	0.237068
	45	19	0.334688		45	19	0.386669		45	19	0.43642		45	19	0.35836		45	19	0.230454
	46	19	0.356531		46	19	0.413141		46	19	0.430352		46	19	0.335751		46	19	0.25151
	47	19	0.373722		47	19	0.432967		47	19	0.412893		47	19	0.323609		47	19	0.280545
	48	19	0.398932		48	19	0.451516		48	19	0.394826		48	19	0.337902		48	19	0.321002
	49	19	0.43044		49	19	0.473406		49	19	0.386161		49	19	0.36267		49	19	0.35556
	50	19	0.450469		50	19	0.48867		50	19	0.377428		50	19	0.380499		50	19	0.379014
	51	19	0.460452		51	19	0.503851		51	19	0.375291		51	19	0.402315		51	19	0.388236
	52	19	0.463577		52	19	0.510909		52	19	0.372649		52	19	0.423503		52	19	0.379168
	53	19	0.466996		53	19	0.520138		53	19	0.386186		53	19	0.44341		53	19	0.363539
	54	19	0.466738		54	19	0.519643		54	19	0.400161		54	19	0.456276		54	19	0.331746
	55	19	0.464804		55	19	0.512951		55	19	0.412789		55	19	0.454377		55	19	0.297126
	56	19	0.470831		56	19	0.505751		56	19	0.424953		56	19	0.45907		56	19	0.261409
	57	19	0.483438		57	19	0.509532		57	19	0.440298		57	19	0.457732		57	19	0.233981
	58	19	0.491309		58	19	0.507132		58	19	0.459585		58	19	0.455596		58	19	0.210329
	59	19	0.496848		59	19	0.50813		59	19	0.465519		59	19	0.447405		59	19	0.191082
	60	19	0.493971		60	19	0.498596		60	19	0.473646		60	19	0.440657		60	19	0.166728
	61	19	0.494609		61	19	0.489982		61	19	0.472464		61	19	0.430098		61	19	0.142593
	62	19	0.497649		62	19	0.479333		62	19	0.470942		62	19	0.423405		62	19	0.124853
	63	19	0.500654		63	19	0.469993		63	19	0.459784		63	19	0.417414		63	19	0.120106
	64	19	0.499458		64	19	0.461207		64	19	0.456155		64	19	0.419212		64	19	0.121196
	65	19	0.491376		65	19	0.456404		65	19	0.449166		65	19	0.420838		65	19	0.123678
	66	19	0.489039		66	19	0.446206		66	19	0.450043		66	19	0.423538		66	19	0.126459
	67	19	0.483151		67	19	0.448262		67	19	0.450203		67	19	0.430764		67	19	0.140498
	68	19	0.488924		68	19	0.440876		68	19	0.450544		68	19	0.440327		68	19	0.162012
	69	19	0.495521		69	19	0.42942		69	19	0.436367		69	19	0.450839		69	19	0.192988
	70	19	0.501095		70	19	0.408954		70	19	0.418784		70	19	0.455762		70	19	0.226523
	71	19	0.497988		71	19	0.40142		71	19	0.392418		71	19	0.458673		71	19	0.265724
	72	19	0.48455		72	19	0.400297		72	19	0.364458		72	19	0.448028		72	19	0.305057
	73	19	0.476217		73	19	0.386561		73	19	0.333596		73	19	0.430874		73	19	0.339381
	1	20	0.452307		1	20	0.444768		1	20	0.422076		1	20	0.4541		1	20	0.287516
	2	20	0.455877		2	20	0.445485		2	20	0.446949		2	20	0.46732		2	20	0.247696
	3	20	0.457802		3	20	0.444856		3	20	0.464078		3	20	0.47082		3	20	0.213599
	4	20	0.471623		4	20	0.450452		4	20	0.482207		4	20	0.483195		4	20	0.188157
	5	20	0.477122		5	20	0.447696		5	20	0.495164		5	20	0.47874		5	20	0.172282
	6	20	0.492925		6	20	0.440084		6	20	0.496213		6	20	0.466271		6	20	0.15391
	7	20	0.492006		7	20	0.428867		7	20	0.489395		7	20	0.455659		7	20	0.139353
	8	20	0.482039		8	20	0.424304		8	20	0.485543		8	20	0.443776		8	20	0.129251
	9	20	0.482786		9	20	0.41975		9	20	0.485216		9	20	0.443029		9	20	0.121741
	10	20	0.485712		10	20	0.420925		10	20	0.490226		10	20	0.440127		10	20	0.120267
	11	20	0.490928		11	20	0.426928		11	20	0.485537		11	20	0.442203		11	20	0.129403
	12	20	0.476938		12	20	0.431953		12	20	0.474539		12	20	0.441407		12	20	0.139897
	13	20	0.462156		13	20	0.433673		13	20	0.459496		13	20	0.434064		13	20	0.152844
	14	20	0.446348		14	20	0.424661		14	20	0.450436		14	20	0.427227		14	20	0.167996
	15	20	0.435339		15	20	0.424555		15	20	0.441587		15	20	0.427483		15	20	0.199281
	16	20	0.439884		16	20	0.429437		16	20	0.427974		16	20	0.436566		16	20	0.239318
	17	20	0.439297		17	20	0.441421		17	20	0.409746		17	20	0.438758		17	20	0.276828
	18	20	0.435658		18	20	0.444992		18	20	0.391656		18	20	0.431426		18	20	0.311626
	19	20	0.421235		19	20	0.451629		19	20	0.368133		19	20	0.413492		19	20	0.341209
	20	20	0.402745		20	20	0.452979		20	20	0.340864		20	20	0.381978		20	20	0.361997
	21	20	0.378839		21	20	0.456791		21	20	0.310897		21	20	0.331085		21	20	0.37664
	22	20	0.356844		22	20	0.459722		22	20	0.30304		22	20	0.275551		22	20	0.377254
	23	20	0.336961		23	20	0.465381		23	20	0.303217		23	20	0.212666		23	20	0.374874
	24	20	0.317516		24	20	0.469712		24	20	0.315599		24	20	0.163123		24	20	0.351367
	25	20	0.300767		25	20	0.466588		25	20	0.33003		25	20	0.133915		25	20	0.310077
	26	20	0.282492		26	20	0.46619		26	20	0.361025		26	20	0.151106		26	20	0.247656
	27	20	0.259477		27	20	0.459369		27	20	0.380403		27	20	0.192576		27	20	0.172157
	28	20	0.231631		28	20	0.446884		28	20	0.394414		28	20	0.233299		28	20	0.105885
	29	20	0.204647		29	20	0.419837		29	20	0.395		29	20	0.272431		29	20	0.0866517
	30	20	0.182512		30	20	0.381721		30	20	0.384049		30	20	0.294912		30	20	0.121249
	31	20	0.158884		31	20	0.343292		31	20	0.360253		31	20	0.29889		31	20	0.164161
	32	20	0.146532		32	20	0.304398		32	20	0.325247		32	20	0.294116		32	20	0.186996
	33	20	0.133923		33	20	0.274363		33	20	0.299502		33	20	0.284103		33	20	0.198731
	34	20	0.126669		34	20	0.237753		34	20	0.273378		34	20	0.277255		34	20	0.202993
	35	20	0.126761		35	20	0.207401		35	20	0.25499		35	20	0.267907		35	20	0.213093
	36	20	0.136342		36	20	0.184092		36	20	0.242558		36	20	0.264502		36	20	0.22315
	37	20	0.148867		37	20	0.166414		37	20	0.247		37	20	0.268973		37	20	0.232205
	38	20	0.167816		38	20	0.159498		38	20	0.268238		38	20	0.285358		38	20	0.238215
	39	20	0.18436		39	20	0.166153		39	20	0.298152		39	20	0.311622		39	20	0.249284
	40	20	0.207703		40	20	0.188523		40	20	0.335023		40	20	0.334219		40	20	0.265339
	41	20	0.233629		41	20	0.22102		41	20	0.368505		41	20	0.361956		41	20	0.274356
	42	20	0.258924		42	20	0.26181		42	20	0.40395		42	20	0.377133		42	20	0.26296
	43	20	0.280239		43	20	0.309909		43	20	0.426234		43	20	0.385795		43	20	0.231302
	44	20	0.304879		44	20	0.351683		44	20	0.444651		44	20	0.370822		44	20	0.209476
	45	20	0.329729		45	20	0.386399		45	20	0.445379		45	20	0.355886		45	20	0.204542
	46	20	0.352926		46	20	0.414039		46	20	0.43957		46	20	0.324528		46	20	0.23345
	47	20	0.371392		47	20	0.438785		47	20	0.418817		47	20	0.306076		47	20	0.272867
	48	20	0.393036		48	20	0.458548		48	20	0.396135		48	20	0.310955		48	20	0.313289
	49	20	0.422761		49	20	0.474692		49	20	0.384621		49	20	0.336203		49	20	0.345305
	50	20	0.438741		50	20	0.486229		50	20	0.370031		50	20	0.362153		50	20	0.369453
	51	20	0.451542		51	20	0.504909		51	20	0.364974		51	20	0.392898		51	20	0.38386
	52	20	0.458078		52	20	0.518407		52	20	0.364698		52	20	0.421346		52	20	0.3776
	53	20	0.467711		53	20	0.529888		53	20	0.378276		53	20	0.445155		53	20	0.359181
	54	20	0.470235		54	20	0.529275		54	20	0.398119		54	20	0.454781		54	20	0.323732
	55	20	0.469745		55	20	0.519107		55	20	0.416378		55	20	0.457158		55	20	0.287971
	56	20	0.477092		56	20	0.511465		56	20	0.432481		56	20	0.461596		56	20	0.25072
	57	20	0.484922		57	20	0.513683		57	20	0.445162		57	20	0.462679		57	20	0.219556
	58	20	0.493929		58	20	0.514512		58	20	0.464951		58	20	0.458169		58	20	0.190831
	59	20	0.49992		59	20	0.514186		59	20	0.472509		59	20	0.444938		59	20	0.171918
	60	20	0.500072		60	20	0.503632		60	20	0.479373		60	20	0.43295		60	20	0.150822
	61	20	0.497462		61	20	0.494756		61	20	0.475471		61	20	0.421225		61	20	0.134226
	62	20	0.497596		62	20	0.48941		62	20	0.471476		62	20	0.413813		62	20	0.121668
	63	20	0.499506		63	20	0.479109		63	20	0.462209		63	20	0.406804		63	20	0.102657
	64	20	0.501574		64	20	0.469598		64	20	0.463534		64	20	0.406372		64	20	0.0991219
	65	20	0.498781		65	20	0.465742		65	20	0.468757		65	20	0.417917		65	20	0.0933357
	66	20	0.498598		66	20	0.458797		66	20	0.468966		66	20	0.426945		66	20	0.118309
	67	20	0.489357		67	20	0.457373		67	20	0.462725		67	20	0.435927		67	20	0.134947
	68	20	0.489671		68	20	0.449752		68	20	0.447945		68	20	0.440183		68	20	0.156048
	69	20	0.497323		69	20	0.445459		69	20	0.434886		69	20	0.448125		69	20	0.184994
	70	20	0.508862		70	20	0.433995		70	20	0.418956		70	20	0.454198		70	20	0.222142
	71	20	0.509562		71	20	0.422264		71	20	0.40099		71	20	0.460193		71	20	0.263957
	72	20	0.490278		72	20	0.408931		72	20	0.373995		72	20	0.451254		72	20	0.308312
	73	20	0.479264		73	20	0.389846		73	20	0.340626		73	20	0.433506		73	20	0.332687
	1	21	0.465292		1	21	0.455211		1	21	0.421398		1	21	0.457785		1	21	0.274913
	2	21	0.466224		2	21	0.4552		2	21	0.446559		2	21	0.467004		2	21	0.231897
	3	21	0.467175		3	21	0.45457		3	21	0.473279		3	21	0.471795		3	21	0.204489
	4	21	0.485099		4	21	0.457319		4	21	0.498208		4	21	0.480211		4	21	0.183532
	5	21	0.486848		5	21	0.453778		5	21	0.505773		5	21	0.475572		5	21	0.17027
	6	21	0.498434		6	21	0.448144		6	21	0.502061		6	21	0.460293		6	21	0.150618
	7	21	0.490404		7	21	0.441149		7	21	0.495706		7	21	0.44823		7	21	0.141101
	8	21	0.485388		8	21	0.436963		8	21	0.487532		8	21	0.433258		8	21	0.13131
	9	21	0.486019		9	21	0.429792		9	21	0.485932		9	21	0.430411		9	21	0.119559
	10	21	0.494195		10	21	0.432764		10	21	0.489508		10	21	0.428116		10	21	0.11505
	11	21	0.499213		11	21	0.439965		11	21	0.490731		11	21	0.42988		11	21	0.117457
	12	21	0.483893		12	21	0.446721		12	21	0.483138		12	21	0.433421		12	21	0.126905
	13	21	0.462908		13	21	0.44685		13	21	0.470199		13	21	0.43009		13	21	0.136488
	14	21	0.443145		14	21	0.436204		14	21	0.458452		14	21	0.431348		14	21	0.15606
	15	21	0.433808		15	21	0.437098		15	21	0.451608		15	21	0.437006		15	21	0.189448
	16	21	0.442251		16	21	0.444201		16	21	0.437205		16	21	0.444884		16	21	0.231433
	17	21	0.445006		17	21	0.457773		17	21	0.414652		17	21	0.446496		17	21	0.268921
	18	21	0.440383		18	21	0.457613		18	21	0.390605		18	21	0.433331		18	21	0.302281
	19	21	0.424923		19	21	0.4566		19	21	0.359528		19	21	0.414095		19	21	0.332751
	20	21	0.402934		20	21	0.454603		20	21	0.334881		20	21	0.377056		20	21	0.355087
	21	21	0.376957		21	21	0.458211		21	21	0.30611		21	21	0.332009		21	21	0.37243
	22	21	0.349401		22	21	0.464555		22	21	0.301339		22	21	0.276034		22	21	0.374356
	23	21	0.33142		23	21	0.468676		23	21	0.305908		23	21	0.212409		23	21	0.370026
	24	21	0.317687		24	21	0.472075		24	21	0.32245		24	21	0.149262		24	21	0.344607
	25	21	0.299912		25	21	0.46925		25	21	0.337846		25	21	0.115148		25	21	0.298493
	26	21	0.279673		26	21	0.467107		26	21	0.365226		26	21	0.139393		26	21	0.232702
	27	21	0.251737		27	21	0.459553		27	21	0.381885		27	21	0.197182		27	21	0.151964
	28	21	0.228297		28	21	0.43946		28	21	0.394319		28	21	0.242359		28	21	0.0774599
	29	21	0.203959		29	21	0.410421		29	21	0.391823		29	21	0.277688		29	21	0.0666419
	30	21	0.181798		30	21	0.373157		30	21	0.37604		30	21	0.2949		30	21	0.118422
	31	21	0.156202		31	21	0.338577		31	21	0.349534		31	21	0.299223		31	21	0.167377
	32	21	0.140271		32	21	0.30364		32	21	0.315685		32	21	0.295539		32	21	0.191836
	33	21	0.128234		33	21	0.274497		33	21	0.2917		33	21	0.288021		33	21	0.203736
	34	21	0.120249		34	21	0.237762		34	21	0.268246		34	21	0.281227		34	21	0.210148
	35	21	0.122152		35	21	0.206036		35	21	0.251351		35	21	0.269418		35	21	0.218648
	36	21	0.135114		36	21	0.178999		36	21	0.244062		36	21	0.269925		36	21	0.228728
	37	21	0.151594		37	21	0.1622		37	21	0.249973		37	21	0.277525		37	21	0.236374
	38	21	0.169429		38	21	0.159727		38	21	0.271348		38	21	0.297386		38	21	0.2457
	39	21	0.180875		39	21	0.173973		39	21	0.297675		39	21	0.322073		39	21	0.261099
	40	21	0.201705		40	21	0.197084		40	21	0.331926		40	21	0.344933		40	21	0.277866
	41	21	0.228801		41	21	0.227797		41	21	0.365686		41	21	0.369666		41	21	0.281084
	42	21	0.254788		42	21	0.265407		42	21	0.400745		42	21	0.377257		42	21	0.261275
	43	21	0.273766		43	21	0.315003		43	21	0.424299		43	21	0.384854		43	21	0.225429
	44	21	0.293566		44	21	0.356623		44	21	0.44253		44	21	0.371536		44	21	0.192751
	45	21	0.321736		45	21	0.38927		45	21	0.446309		45	21	0.35649		45	21	0.181122
	46	21	0.347386		46	21	0.414252		46	21	0.44256		46	21	0.321644		46	21	0.21192
	47	21	0.366413		47	21	0.440355		47	21	0.424655		47	21	0.298428		47	21	0.255594
	48	21	0.382168		48	21	0.463941		48	21	0.403917		48	21	0.295863		48	21	0.299906
	49	21	0.403877		49	21	0.476982		49	21	0.387741		49	21	0.320762		49	21	0.334927
	50	21	0.422214		50	21	0.483578		50	21	0.370789		50	21	0.352529		50	21	0.362186
	51	21	0.437224		51	21	0.499905		51	21	0.365373		51	21	0.385775		51	21	0.374961
	52	21	0.452734		52	21	0.516654		52	21	0.363779		52	21	0.414972		52	21	0.36958
	53	21	0.465217		53	21	0.533005		53	21	0.374607		53	21	0.438		53	21	0.349483
	54	21	0.473092		54	21	0.535147		54	21	0.397162		54	21	0.446778		54	21	0.314615
	55	21	0.477271		55	21	0.528924		55	21	0.417588		55	21	0.456238		55	21	0.28066
	56	21	0.482404		56	21	0.522362		56	21	0.435085		56	21	0.458274		56	21	0.243303
	57	21	0.486202		57	21	0.521106		57	21	0.445102		57	21	0.456556		57	21	0.207885
	58	21	0.495168		58	21	0.519621		58	21	0.462825		58	21	0.451954		58	21	0.174134
	59	21	0.503662		59	21	0.516879		59	21	0.475227		59	21	0.444048		59	21	0.157591
	60	21	0.507823		60	21	0.505995		60	21	0.484541		60	21	0.432218		60	21	0.140496
	61	21	0.500714		61	21	0.49662		61	21	0.481523		61	21	0.416538		61	21	0.126614
	62	21	0.496778		62	21	0.492784		62	21	0.471872		62	21	0.405408		62	21	0.100305
	63	21	0.496413		63	21	0.483302		63	21	0.464096		63	21	0.400033		63	21	0.0370228
	64	21	0.503034		64	21	0.478478		64	21	0.467092		64	21	0.403459		64	21	0.036832
	65	21	0.506116		65	21	0.477393		65	21	0.480323		65	21	0.416116		65	21	0.0427841
	66	21	0.508249		66	21	0.475922		66	21	0.483356		66	21	0.4283		66	21	0.0949104
	67	21	0.500351		67	21	0.469546		67	21	0.474869		67	21	0.433426		67	21	0.122746
	68	21	0.499192		68	21	0.460781		68	21	0.456141		68	21	0.440078		68	21	0.144571
	69	21	0.504084		69	21	0.4569		69	21	0.443512		69	21	0.446853		69	21	0.173841
	70	21	0.520118		70	21	0.45535		70	21	0.428514		70	21	0.458927		70	21	0.212901
	71	21	0.522661		71	21	0.445152		71	21	0.411485		71	21	0.465597		71	21	0.257368
	72	21	0.503305		72	21	0.423939		72	21	0.383186		72	21	0.456103		72	21	0.301953
	73	21	0.482513		73	21	0.398073		73	21	0.350154		73	21	0.432517		73	21	0.325393
	1	22	0.480603		1	22	0.46068		1	22	0.424761		1	22	0.470006		1	22	0.272712
	2	22	0.48256		2	22	0.459844		2	22	0.453066		2	22	0.479632		2	22	0.228665
	3	22	0.49096		3	22	0.457528		3	22	0.480209		3	22	0.485803		3	22	0.206046
	4	22	0.501624		4	22	0.458677		4	22	0.497226		4	22	0.480073		4	22	0.18308
	5	22	0.49855		5	22	0.45443		5	22	0.500773		5	22	0.469145		5	22	0.16622
	6	22	0.500838		6	22	0.452508		6	22	0.498495		6	22	0.450713		6	22	0.146946
	7	22	0.496644		7	22	0.449357		7	22	0.498796		7	22	0.443362		7	22	0.140233
	8	22	0.49605		8	22	0.45103		8	22	0.491886		8	22	0.42898		8	22	0.131617
	9	22	0.496206		9	22	0.446458		9	22	0.486755		9	22	0.418802		9	22	0.114531
	10	22	0.498065		10	22	0.448693		10	22	0.483725		10	22	0.412201		10	22	0.11352
	11	22	0.500427		11	22	0.456433		11	22	0.482619		11	22	0.414975		11	22	0.116057
	12	22	0.48736		12	22	0.463732		12	22	0.481655		12	22	0.423059		12	22	0.126478
	13	22	0.471283		13	22	0.465049		13	22	0.474199		13	22	0.427562		13	22	0.131206
	14	22	0.455811		14	22	0.457575		14	22	0.466266		14	22	0.434341		14	22	0.153408
	15	22	0.453083		15	22	0.458089		15	22	0.458194		15	22	0.445553		15	22	0.183447
	16	22	0.458068		16	22	0.464665		16	22	0.444403		16	22	0.45282		16	22	0.226899
	17	22	0.454217		17	22	0.471176		17	22	0.419545		17	22	0.452047		17	22	0.267046
	18	22	0.440913		18	22	0.468895		18	22	0.394885		18	22	0.430424		18	22	0.304273
	19	22	0.421416		19	22	0.464929		19	22	0.356686		19	22	0.402962		19	22	0.331605
	20	22	0.396442		20	22	0.463727		20	22	0.327826		20	22	0.358566		20	22	0.352839
	21	22	0.37527		21	22	0.470159		21	22	0.301243		21	22	0.319172		21	22	0.370834
	22	22	0.347968		22	22	0.47547		22	22	0.303398		22	22	0.262517		22	22	0.373542
	23	22	0.332937		23	22	0.479579		23	22	0.312304		23	22	0.199542		23	22	0.361292
	24	22	0.315329		24	22	0.478872		24	22	0.328253		24	22	0.130283		24	22	0.328838
	25	22	0.296289		25	22	0.472953		25	22	0.34608		25	22	0.0976939		25	22	0.279134
	26	22	0.275334		26	22	0.465449		26	22	0.372788		26	22	0.136324		26	22	0.211579
	27	22	0.249256		27	22	0.452996		27	22	0.387811		27	22	0.204528		27	22	0.124049
	28	22	0.225577		28	22	0.429464		28	22	0.39677		28	22	0.256212		28	22	0.0412184
	29	22	0.195732		29	22	0.400827		29	22	0.38738		29	22	0.290043		29	22	0.0613451
	30	22	0.172153		30	22	0.368669		30	22	0.36912		30	22	0.309251		30	22	0.11994
	31	22	0.149773		31	22	0.337614		31	22	0.341119		31	22	0.31036		31	22	0.171202
	32	22	0.136828		32	22	0.302712		32	22	0.312667		32	22	0.30546		32	22	0.198167
	33	22	0.125713		33	22	0.270409		33	22	0.289084		33	22	0.290232		33	22	0.209017
	34	22	0.117868		34	22	0.231359		34	22	0.263298		34	22	0.278799		34	22	0.214492
	35	22	0.119006		35	22	0.201288		35	22	0.246274		35	22	0.269679		35	22	0.219433
	36	22	0.129238		36	22	0.173573		36	22	0.242454		36	22	0.274588		36	22	0.228381
	37	22	0.146222		37	22	0.159047		37	22	0.252513		37	22	0.286816		37	22	0.238394
	38	22	0.161942		38	22	0.159094		38	22	0.275338		38	22	0.306603		38	22	0.252266
	39	22	0.173196		39	22	0.17477		39	22	0.298288		39	22	0.328426		39	22	0.270512
	40	22	0.194416		40	22	0.201291		40	22	0.327488		40	22	0.351797		40	22	0.288508
	41	22	0.221661		41	22	0.232699		41	22	0.360485		41	22	0.377355		41	22	0.286991
	42	22	0.246997		42	22	0.270404		42	22	0.392947		42	22	0.384717		42	22	0.265821
	43	22	0.268494		43	22	0.315065		43	22	0.421064		43	22	0.39274		43	22	0.226564
	44	22	0.289027		44	22	0.356304		44	22	0.442743		44	22	0.37792		44	22	0.18363
	45	22	0.317346		45	22	0.389335		45	22	0.451973		45	22	0.356418		45	22	0.157519
	46	22	0.339291		46	22	0.414386		46	22	0.449322		46	22	0.31244		46	22	0.19183
	47	22	0.358259		47	22	0.440107		47	22	0.432298		47	22	0.285827		47	22	0.239139
	48	22	0.375115		48	22	0.467455		48	22	0.413149		48	22	0.275255		48	22	0.290646
	49	22	0.393117		49	22	0.486119		49	22	0.391091		49	22	0.295954		49	22	0.327947
	50	22	0.411303		50	22	0.493595		50	22	0.373451		50	22	0.333094		50	22	0.359551
	51	22	0.42477		51	22	0.503726		51	22	0.364392		51	22	0.377221		51	22	0.370835
	52	22	0.443064		52	22	0.518584		52	22	0.364165		52	22	0.411054		52	22	0.365019
	53	22	0.459702		53	22	0.534462		53	22	0.375796		53	22	0.433166		53	22	0.343704
	54	22	0.47029		54	22	0.53682		54	22	0.399151		54	22	0.4431		54	22	0.308124
	55	22	0.478285		55	22	0.534039		55	22	0.417814		55	22	0.458414		55	22	0.274748
	56	22	0.484641		56	22	0.529256		56	22	0.43706		56	22	0.458975		56	22	0.235183
	57	22	0.489145		57	22	0.527471		57	22	0.448819		57	22	0.452702		57	22	0.200635
	58	22	0.497751		58	22	0.523668		58	22	0.461777		58	22	0.444074		58	22	0.165061
	59	22	0.503115		59	22	0.517289		59	22	0.475743		59	22	0.438648		59	22	0.145827
	60	22	0.510353		60	22	0.512274		60	22	0.483542		60	22	0.432103		60	22	0.130558
	61	22	0.506693		61	22	0.504859		61	22	0.485664		61	22	0.419693		61	22	0.116316
	62	22	0.503384		62	22	0.503494		62	22	0.475134		62	22	0.407752		62	22	0.0881338
	63	22	0.503136		63	22	0.49327		63	22	0.469716		63	22	0.398086		63	22	0.0324852
	64	22	0.50696		64	22	0.49322		64	22	0.4721		64	22	0.40239		64	22	0.0260319
	65	22	0.512806		65	22	0.493852		65	22	0.487443		65	22	0.414455		65	22	0.00924096
	66	22	0.517255		66	22	0.495756		66	22	0.492532		66	22	0.433215		66	22	0.0301413
	67	22	0.518718		67	22	0.484663		67	22	0.484692		67	22	0.440045		67	22	0.111671
	68	22	0.512813		68	22	0.474408		68	22	0.465512		68	22	0.445788		68	22	0.136273
	69	22	0.51197		69	22	0.468205		69	22	0.450837		69	22	0.445891		69	22	0.163394
	70	22	0.516974		70	22	0.468937		70	22	0.43365		70	22	0.455228		70	22	0.201799
	71	22	0.526839		71	22	0.455689		71	22	0.416212		71	22	0.461249		71	22	0.244515
	72	22	0.514003		72	22	0.430689		72	22	0.38589		72	22	0.4535		72	22	0.292712
	73	22	0.495176		73	22	0.401983		73	22	0.353862		73	22	0.42789		73	22	0.323665
	1	23	0.488837		1	23	0.477221		1	23	0.426466		1	23	0.469682		1	23	0.272778
	2	23	0.494159		2	23	0.47815		2	23	0.45509		2	23	0.479736		2	23	0.231464
	3	23	0.503505		3	23	0.475631		3	23	0.483923		3	23	0.49327		3	23	0.2042
	4	23	0.507909		4	23	0.473394		4	23	0.500898		4	23	0.483183		4	23	0.175727
	5	23	0.508709		5	23	0.46767		5	23	0.506039		5	23	0.468042		5	23	0.158065
	6	23	0.505799		6	23	0.464568		6	23	0.497814		6	23	0.444819		6	23	0.144262
	7	23	0.508613		7	23	0.463573		7	23	0.497058		7	23	0.438014		7	23	0.141252
	8	23	0.513113		8	23	0.467997		8	23	0.494667		8	23	0.427811		8	23	0.134294
	9	23	0.516133		9	23	0.467413		9	23	0.492451		9	23	0.415342		9	23	0.11865
	10	23	0.514119		10	23	0.466732		10	23	0.491421		10	23	0.409186		10	23	0.11817
	11	23	0.507356		11	23	0.469654		11	23	0.485689		11	23	0.41253		11	23	0.116763
	12	23	0.496364		12	23	0.47725		12	23	0.487189		12	23	0.425185		12	23	0.124348
	13	23	0.485512		13	23	0.479496		13	23	0.47731		13	23	0.435632		13	23	0.131797
	14	23	0.475901		14	23	0.480201		14	23	0.471812		14	23	0.447032		14	23	0.158714
	15	23	0.472042		15	23	0.478164		15	23	0.461684		15	23	0.459026		15	23	0.189516
	16	23	0.469419		16	23	0.480648		16	23	0.446985		16	23	0.460818		16	23	0.232214
	17	23	0.454714		17	23	0.478948		17	23	0.420587		17	23	0.455221		17	23	0.27456
	18	23	0.438404		18	23	0.474663		18	23	0.393285		18	23	0.432973		18	23	0.310788
	19	23	0.415453		19	23	0.473007		19	23	0.354485		19	23	0.401302		19	23	0.33714
	20	23	0.391946		20	23	0.469101		20	23	0.322591		20	23	0.355214		20	23	0.357393
	21	23	0.373174		21	23	0.478883		21	23	0.299166		21	23	0.307378		21	23	0.371668
	22	23	0.350558		22	23	0.480097		22	23	0.302918		22	23	0.243779		22	23	0.371146
	23	23	0.335921		23	23	0.485165		23	23	0.312886		23	23	0.177105		23	23	0.350836
	24	23	0.315364		24	23	0.476599		24	23	0.327881		24	23	0.110056		24	23	0.312828
	25	23	0.294968		25	23	0.469347		25	23	0.352201		25	23	0.091803		25	23	0.259467
	26	23	0.274528		26	23	0.463339		26	23	0.37957		26	23	0.144263		26	23	0.185201
	27	23	0.250513		27	23	0.449923		27	23	0.396263		27	23	0.215576		27	23	0.0955215
	28	23	0.225018		28	23	0.425849		28	23	0.3998		28	23	0.271599		28	23	0.025897
	29	23	0.191225		29	23	0.394375		29	23	0.388616		29	23	0.308777		29	23	0.073602
	30	23	0.164736		30	23	0.364372		30	23	0.366895		30	23	0.326877		30	23	0.12838
	31	23	0.142862		31	23	0.333228		31	23	0.341232		31	23	0.325533		31	23	0.177374
	32	23	0.130524		32	23	0.29811		32	23	0.312822		32	23	0.315995		32	23	0.205631
	33	23	0.118883		33	23	0.262548		33	23	0.289938		33	23	0.293831		33	23	0.217977
	34	23	0.11071		34	23	0.221591		34	23	0.262007		34	23	0.27477		34	23	0.219784
	35	23	0.109134		35	23	0.193848		35	23	0.246597		35	23	0.262746		35	23	0.219628
	36	23	0.120164		36	23	0.166912		36	23	0.240554		36	23	0.271206		36	23	0.226966
	37	23	0.142087		37	23	0.157768		37	23	0.25353		37	23	0.287498		37	23	0.242263
	38	23	0.162401		38	23	0.157161		38	23	0.2751		38	23	0.31055		38	23	0.262326
	39	23	0.177189		39	23	0.172686		39	23	0.301421		39	23	0.328778		39	23	0.284006
	40	23	0.192146		40	23	0.202906		40	23	0.326376		40	23	0.357448		40	23	0.302056
	41	23	0.215581		41	23	0.233984		41	23	0.358		41	23	0.387619		41	23	0.295666
	42	23	0.239482		42	23	0.270528		42	23	0.387839		42	23	0.402177		42	23	0.270386
	43	23	0.263151		43	23	0.311071		43	23	0.41577		43	23	0.407159		43	23	0.227185
	44	23	0.283325		44	23	0.353425		44	23	0.439005		44	23	0.39242		44	23	0.174624
	45	23	0.308712		45	23	0.390696		45	23	0.450794		45	23	0.36586		45	23	0.133459
	46	23	0.327909		46	23	0.41688		46	23	0.450496		46	23	0.319347		46	23	0.165308
	47	23	0.349457		47	23	0.441712		47	23	0.435		47	23	0.285518		47	23	0.220802
	48	23	0.371113		48	23	0.467893		48	23	0.420643		48	23	0.272222		48	23	0.280327
	49	23	0.391109		49	23	0.492113		49	23	0.398596		49	23	0.285815		49	23	0.326613
	50	23	0.409923		50	23	0.503353		50	23	0.381953		50	23	0.320008		50	23	0.361852
	51	23	0.421751		51	23	0.50949		51	23	0.371477		51	23	0.362707		51	23	0.371619
	52	23	0.437248		52	23	0.515647		52	23	0.370249		52	23	0.395145		52	23	0.360393
	53	23	0.451786		53	23	0.529092		53	23	0.382689		53	23	0.422029		53	23	0.340381
	54	23	0.461055		54	23	0.534106		54	23	0.403504		54	23	0.442098		54	23	0.303496
	55	23	0.473937		55	23	0.539785		55	23	0.421828		55	23	0.46093		55	23	0.273897
	56	23	0.484431		56	23	0.540673		56	23	0.440625		56	23	0.461435		56	23	0.233301
	57	23	0.490361		57	23	0.538579		57	23	0.45061		57	23	0.451195		57	23	0.201329
	58	23	0.496559		58	23	0.532697		58	23	0.460912		58	23	0.442322		58	23	0.165833
	59	23	0.503433		59	23	0.526826		59	23	0.471908		59	23	0.438905		59	23	0.144178
	60	23	0.514894		60	23	0.522983		60	23	0.480339		60	23	0.43802		60	23	0.126785
	61	23	0.516605		61	23	0.515807		61	23	0.486446		61	23	0.431229		61	23	0.11038
	62	23	0.512624		62	23	0.512249		62	23	0.481598		62	23	0.423038		62	23	0.096573
	63	23	0.512117		63	23	0.505558		63	23	0.481292		63	23	0.411582		63	23	0.0536506
	64	23	0.516136		64	23	0.505923		64	23	0.482036		64	23	0.413014		64	23	0.0385884
	65	23	0.519142		65	23	0.505852		65	23	0.485451		65	23	0.417748		65	23	0.0334004
	66	23	0.523404		66	23	0.509123		66	23	0.489497		66	23	0.435861		66	23	0.033656
	67	23	0.526582		67	23	0.499401		67	23	0.485667		67	23	0.442698		67	23	0.0954002
	68	23	0.524837		68	23	0.488814		68	23	0.477934		68	23	0.449802		68	23	0.132176
	69	23	0.523024		69	23	0.475277		69	23	0.461368		69	23	0.446657		69	23	0.157802
	70	23	0.525745		70	23	0.472527		70	23	0.440558		70	23	0.456138		70	23	0.199611
	71	23	0.53129		71	23	0.465199		71	23	0.4158		71	23	0.459388		71	23	0.246309
	72	23	0.522677		72	23	0.444414		72	23	0.383129		72	23	0.44832		72	23	0.2963
	73	23	0.501762		73	23	0.415243		73	23	0.347605		73	23	0.417066		73	23	0.328262
	1	24	0.4989		1	24	0.491619		1	24	0.429677		1	24	0.480277		1	24	0.286937
	2	24	0.506346		2	24	0.495597		2	24	0.459051		2	24	0.492123		2	24	0.241146
	3	24	0.515974		3	24	0.494444		3	24	0.484705		3	24	0.498335		3	24	0.20182
	4	24	0.518315		4	24	0.490469		4	24	0.493655		4	24	0.487751		4	24	0.16672
	5	24	0.520856		5	24	0.481992		5	24	0.503654		5	24	0.470426		5	24	0.147966
	6	24	0.522074		6	24	0.482064		6	24	0.503048		6	24	0.449258		6	24	0.140385
	7	24	0.529814		7	24	0.483037		7	24	0.503031		7	24	0.44178		7	24	0.134767
	8	24	0.531078		8	24	0.48774		8	24	0.503328		8	24	0.436835		8	24	0.130012
	9	24	0.528945		9	24	0.488438		9	24	0.499059		9	24	0.42659		9	24	0.117421
	10	24	0.523185		10	24	0.485947		10	24	0.497996		10	24	0.424776		10	24	0.116756
	11	24	0.513469		11	24	0.486359		11	24	0.49201		11	24	0.426729		11	24	0.117127
	12	24	0.505911		12	24	0.492409		12	24	0.49695		12	24	0.438368		12	24	0.124795
	13	24	0.497332		13	24	0.497316		13	24	0.490362		13	24	0.44517		13	24	0.138769
	14	24	0.487807		14	24	0.50191		14	24	0.478061		14	24	0.453038		14	24	0.165201
	15	24	0.481501		15	24	0.496161		15	24	0.461215		15	24	0.460668		15	24	0.197565
	16	24	0.468921		16	24	0.494769		16	24	0.443599		16	24	0.45971		16	24	0.237293
	17	24	0.452229		17	24	0.489275		17	24	0.426734		17	24	0.450435		17	24	0.278082
	18	24	0.432568		18	24	0.486576		18	24	0.402543		18	24	0.42838		18	24	0.311923
	19	24	0.412137		19	24	0.486809		19	24	0.362272		19	24	0.394246		19	24	0.341444
	20	24	0.390324		20	24	0.485957		20	24	0.325226		20	24	0.347883		20	24	0.362487
	21	24	0.375225		21	24	0.497024		21	24	0.303416		21	24	0.290213		21	24	0.373505
	22	24	0.357634		22	24	0.492348		22	24	0.313321		22	24	0.219392		22	24	0.366811
	23	24	0.339851		23	24	0.489742		23	24	0.319977		23	24	0.151861		23	24	0.341838
	24	24	0.313692		24	24	0.475667		24	24	0.332833		24	24	0.0992384		24	24	0.298067
	25	24	0.289872		25	24	0.467981		25	24	0.360492		25	24	0.109137		25	24	0.23896
	26	24	0.270169		26	24	0.464937		26	24	0.390828		26	24	0.169245		26	24	0.157742
	27	24	0.247948		27	24	0.447697		27	24	0.405051		27	24	0.238991		27	24	0.0685464
	28	24	0.221461		28	24	0.423821		28	24	0.400848		28	24	0.292849		28	24	0.0451769
	29	24	0.185738		29	24	0.389829		29	24	0.386061		29	24	0.325386		29	24	0.106148
	30	24	0.157157		30	24	0.359814		30	24	0.365026		30	24	0.3366		30	24	0.159756
	31	24	0.134275		31	24	0.32806		31	24	0.338465		31	24	0.334582		31	24	0.196524
	32	24	0.123757		32	24	0.293454		32	24	0.308679		32	24	0.322796		32	24	0.220331
	33	24	0.112801		33	24	0.255421		33	24	0.284628		33	24	0.298727		33	24	0.227007
	34	24	0.10705		34	24	0.216163		34	24	0.260453		34	24	0.276257		34	24	0.227474
	35	24	0.101283		35	24	0.186242		35	24	0.246416		35	24	0.26175		35	24	0.222586
	36	24	0.114624		36	24	0.163803		36	24	0.240829		36	24	0.267893		36	24	0.228428
	37	24	0.136496		37	24	0.158913		37	24	0.252402		37	24	0.283783		37	24	0.247268
	38	24	0.156747		38	24	0.160558		38	24	0.272492		38	24	0.311379		38	24	0.272277
	39	24	0.174256		39	24	0.173641		39	24	0.298845		39	24	0.329533		39	24	0.297396
	40	24	0.189902		40	24	0.199594		40	24	0.324712		40	24	0.358791		40	24	0.313776
	41	24	0.212035		41	24	0.231955		41	24	0.354614		41	24	0.394574		41	24	0.308431
	42	24	0.23496		42	24	0.267919		42	24	0.385318		42	24	0.423513		42	24	0.286928
	43	24	0.258785		43	24	0.304759		43	24	0.41587		43	24	0.425131		43	24	0.244802
	44	24	0.282454		44	24	0.348778		44	24	0.439769		44	24	0.40858		44	24	0.184324
	45	24	0.304438		45	24	0.391568		45	24	0.451752		45	24	0.373053		45	24	0.125046
	46	24	0.322563		46	24	0.42112		46	24	0.451253		46	24	0.326058		46	24	0.141092
	47	24	0.340146		47	24	0.443274		47	24	0.440478		47	24	0.286448		47	24	0.204059
	48	24	0.361975		48	24	0.466886		48	24	0.428019		48	24	0.270555		48	24	0.268698
	49	24	0.382424		49	24	0.490857		49	24	0.404635		49	24	0.275661		49	24	0.31928
	50	24	0.402187		50	24	0.509573		50	24	0.390423		50	24	0.303393		50	24	0.353917
	51	24	0.41612		51	24	0.515705		51	24	0.376255		51	24	0.343583		51	24	0.365274
	52	24	0.428159		52	24	0.51921		52	24	0.380796		52	24	0.381295		52	24	0.358018
	53	24	0.441144		53	24	0.527623		53	24	0.390923		53	24	0.415218		53	24	0.341855
	54	24	0.449472		54	24	0.532616		54	24	0.409695		54	24	0.438277		54	24	0.309824
	55	24	0.468377		55	24	0.543102		55	24	0.424165		55	24	0.457943		55	24	0.277888
	56	24	0.484578		56	24	0.546339		56	24	0.445097		56	24	0.463839		56	24	0.233281
	57	24	0.49373		57	24	0.547027		57	24	0.455506		57	24	0.458124		57	24	0.202953
	58	24	0.497803		58	24	0.544279		58	24	0.465079		58	24	0.449016		58	24	0.17065
	59	24	0.504904		59	24	0.542301		59	24	0.469793		59	24	0.44638		59	24	0.149202
	60	24	0.517799		60	24	0.541202		60	24	0.476643		60	24	0.447478		60	24	0.127483
	61	24	0.524026		61	24	0.535435		61	24	0.48592		61	24	0.444358		61	24	0.110501
	62	24	0.521114		62	24	0.530906		62	24	0.49076		62	24	0.437565		62	24	0.108769
	63	24	0.520244		63	24	0.525782		63	24	0.493984		63	24	0.430529		63	24	0.0726192
	64	24	0.524319		64	24	0.521496		64	24	0.495256		64	24	0.431095		64	24	0.0509639
	65	24	0.526408		65	24	0.517838		65	24	0.489116		65	24	0.42971		65	24	0.0444486
	66	24	0.533701		66	24	0.517351		66	24	0.488956		66	24	0.437321		66	24	0.0587967
	67	24	0.53676		67	24	0.510432		67	24	0.484338		67	24	0.441414		67	24	0.112776
	68	24	0.533732		68	24	0.497631		68	24	0.479006		68	24	0.447811		68	24	0.132415
	69	24	0.530495		69	24	0.484841		69	24	0.462896		69	24	0.447813		69	24	0.159746
	70	24	0.52938		70	24	0.478879		70	24	0.438212		70	24	0.45268		70	24	0.206858
	71	24	0.535403		71	24	0.47393		71	24	0.415805		71	24	0.453171		71	24	0.260058
	72	24	0.527207		72	24	0.459918		72	24	0.380699		72	24	0.437462		72	24	0.310788
	73	24	0.510041		73	24	0.433035		73	24	0.343283		73	24	0.406404		73	24	0.340911
	1	25	0.503056		1	25	0.503594		1	25	0.43108		1	25	0.481838		1	25	0.291283
	2	25	0.511259		2	25	0.509622		2	25	0.463777		2	25	0.493652		2	25	0.242232
	3	25	0.520556		3	25	0.511216		3	25	0.485479		3	25	0.496325		3	25	0.19481
	4	25	0.523696		4	25	0.507822		4	25	0.494876		4	25	0.489845		4	25	0.156216
	5	25	0.527505		5	25	0.499955		5	25	0.507367		5	25	0.482161		5	25	0.143596
	6	25	0.533276		6	25	0.502947		6	25	0.516054		6	25	0.466588		6	25	0.140633
	7	25	0.542649		7	25	0.508396		7	25	0.512893		7	25	0.45831		7	25	0.137275
	8	25	0.541502		8	25	0.512107		8	25	0.509884		8	25	0.449432		8	25	0.130824
	9	25	0.530359		9	25	0.510423		9	25	0.502419		9	25	0.441091		9	25	0.120963
	10	25	0.527787		10	25	0.505284		10	25	0.505774		10	25	0.437759		10	25	0.117717
	11	25	0.520903		11	25	0.506467		11	25	0.508723		11	25	0.437681		11	25	0.117013
	12	25	0.518515		12	25	0.513595		12	25	0.517257		12	25	0.445867		12	25	0.12941
	13	25	0.505774		13	25	0.520648		13	25	0.508104		13	25	0.453005		13	25	0.148432
	14	25	0.489944		14	25	0.520075		14	25	0.482973		14	25	0.45938		14	25	0.175097
	15	25	0.481335		15	25	0.509673		15	25	0.456046		15	25	0.463228		15	25	0.209226
	16	25	0.466278		16	25	0.504872		16	25	0.436284		16	25	0.458532		16	25	0.249165
	17	25	0.455085		17	25	0.506452		17	25	0.424828		17	25	0.447617		17	25	0.288034
	18	25	0.440187		18	25	0.506515		18	25	0.402108		18	25	0.42626		18	25	0.315107
	19	25	0.418457		19	25	0.504796		19	25	0.363986		19	25	0.387455		19	25	0.342856
	20	25	0.397967		20	25	0.497788		20	25	0.335657		20	25	0.338203		20	25	0.361172
	21	25	0.376217		21	25	0.502685		21	25	0.314526		21	25	0.268996		21	25	0.368364
	22	25	0.359575		22	25	0.495707		22	25	0.321661		22	25	0.190864		22	25	0.357116
	23	25	0.335311		23	25	0.490278		23	25	0.330153		23	25	0.119587		23	25	0.327662
	24	25	0.309563		24	25	0.473174		24	25	0.348809		24	25	0.088477		24	25	0.277882
	25	25	0.2839		25	25	0.465573		25	25	0.377853		25	25	0.136279		25	25	0.214903
	26	25	0.264553		26	25	0.460782		26	25	0.403843		26	25	0.2034		26	25	0.132896
	27	25	0.242277		27	25	0.446629		27	25	0.409839		27	25	0.271481		27	25	0.058798
	28	25	0.215291		28	25	0.42033		28	25	0.400437		28	25	0.316951		28	25	0.0673632
	29	25	0.184254		29	25	0.386753		29	25	0.381339		29	25	0.338697		29	25	0.136966
	30	25	0.153825		30	25	0.350528		30	25	0.356		30	25	0.343133		30	25	0.190636
	31	25	0.131454		31	25	0.318486		31	25	0.328975		31	25	0.339675		31	25	0.218526
	32	25	0.116418		32	25	0.284844		32	25	0.298461		32	25	0.32581		32	25	0.231339
	33	25	0.106818		33	25	0.249989		33	25	0.275845		33	25	0.300552		33	25	0.233778
	34	25	0.100076		34	25	0.214346		34	25	0.25529		34	25	0.276398		34	25	0.233555
	35	25	0.0966814		35	25	0.18436		35	25	0.239571		35	25	0.26097		35	25	0.227249
	36	25	0.110211		36	25	0.163639		36	25	0.23341		36	25	0.266952		36	25	0.228916
	37	25	0.130628		37	25	0.159068		37	25	0.241533		37	25	0.278957		37	25	0.247525
	38	25	0.153113		38	25	0.158735		38	25	0.261537		38	25	0.311564		38	25	0.274919
	39	25	0.172118		39	25	0.174019		39	25	0.290657		39	25	0.337008		39	25	0.304407
	40	25	0.187037		40	25	0.196603		40	25	0.317933		40	25	0.375378		40	25	0.322022
	41	25	0.208932		41	25	0.230549		41	25	0.347546		41	25	0.407297		41	25	0.321906
	42	25	0.231082		42	25	0.267865		42	25	0.378929		42	25	0.439066		42	25	0.301451
	43	25	0.252812		43	25	0.304063		43	25	0.409167		43	25	0.438837		43	25	0.259799
	44	25	0.274617		44	25	0.347002		44	25	0.432378		44	25	0.432678		44	25	0.198498
	45	25	0.296725		45	25	0.385987		45	25	0.448592		45	25	0.398677		45	25	0.128549
	46	25	0.31932		46	25	0.418526		46	25	0.450844		46	25	0.350506		46	25	0.112048
	47	25	0.334471		47	25	0.440315		47	25	0.446651		47	25	0.29496		47	25	0.17855
	48	25	0.353441		48	25	0.463171		48	25	0.43489		48	25	0.269751		48	25	0.252706
	49	25	0.372938		49	25	0.484084		49	25	0.415992		49	25	0.26862		49	25	0.310194
	50	25	0.392992		50	25	0.505359		50	25	0.407587		50	25	0.289907		50	25	0.345961
	51	25	0.410329		51	25	0.515073		51	25	0.392171		51	25	0.323404		51	25	0.359915
	52	25	0.422269		52	25	0.520579		52	25	0.394791		52	25	0.367319		52	25	0.35876
	53	25	0.435507		53	25	0.523924		53	25	0.394727		53	25	0.410152		53	25	0.343024
	54	25	0.444814		54	25	0.531205		54	25	0.417104		54	25	0.44401		54	25	0.317671
	55	25	0.466531		55	25	0.547682		55	25	0.431035		55	25	0.462511		55	25	0.284894
	56	25	0.485577		56	25	0.551719		56	25	0.449317		56	25	0.467457		56	25	0.245948
	57	25	0.496166		57	25	0.549123		57	25	0.454509		57	25	0.464038		57	25	0.212504
	58	25	0.497404		58	25	0.544648		58	25	0.468727		58	25	0.459881		58	25	0.184399
	59	25	0.506262		59	25	0.547525		59	25	0.474225		59	25	0.458283		59	25	0.161778
	60	25	0.519553		60	25	0.549866		60	25	0.485469		60	25	0.452723		60	25	0.139354
	61	25	0.529394		61	25	0.548344		61	25	0.492515		61	25	0.44868		61	25	0.118604
	62	25	0.53027		62	25	0.547912		62	25	0.501		62	25	0.446989		62	25	0.110133
	63	25	0.531036		63	25	0.54951		63	25	0.50452		63	25	0.450544		63	25	0.104382
	64	25	0.535122		64	25	0.544962		64	25	0.50668		64	25	0.451469		64	25	0.0809503
	65	25	0.531985		65	25	0.534416		65	25	0.495443		65	25	0.443508		65	25	0.0690601
	66	25	0.540176		66	25	0.526509		66	25	0.490397		66	25	0.440684		66	25	0.0966575
	67	25	0.542811		67	25	0.519697		67	25	0.484292		67	25	0.445897		67	25	0.118179
	68	25	0.544426		68	25	0.509072		68	25	0.47825		68	25	0.453352		68	25	0.138295
	69	25	0.540068		69	25	0.499043		69	25	0.457846		69	25	0.454571		69	25	0.174902
	70	25	0.541029		70	25	0.4898		70	25	0.427931		70	25	0.450541		70	25	0.228232
	71	25	0.54091		71	25	0.487567		71	25	0.40499		71	25	0.446722		71	25	0.286402
	72	25	0.533297		72	25	0.479316		72	25	0.377268		72	25	0.42749		72	25	0.328135
	73	25	0.51229		73	25	0.454883		73	25	0.344898		73	25	0.393849		73	25	0.351709
	1	26	0.519659		1	26	0.510887		1	26	0.425149		1	26	0.472256		1	26	0.297797
	2	26	0.526227		2	26	0.514746		2	26	0.463238		2	26	0.483508		2	26	0.249312
	3	26	0.532143		3	26	0.513649		3	26	0.484912		3	26	0.4881		3	26	0.203035
	4	26	0.533904		4	26	0.512615		4	26	0.493769		4	26	0.488801		4	26	0.16432
	5	26	0.540238		5	26	0.514191		5	26	0.510153		5	26	0.495553		5	26	0.148787
	6	26	0.552456		6	26	0.522813		6	26	0.521263		6	26	0.484502		6	26	0.142325
	7	26	0.557596		7	26	0.527821		7	26	0.521341		7	26	0.476926		7	26	0.138068
	8	26	0.545569		8	26	0.528091		8	26	0.514583		8	26	0.462951		8	26	0.131738
	9	26	0.527101		9	26	0.525809		9	26	0.511654		9	26	0.458053		9	26	0.120811
	10	26	0.524484		10	26	0.523937		10	26	0.510995		10	26	0.452283		10	26	0.12048
	11	26	0.52177		11	26	0.527613		11	26	0.515636		11	26	0.451096		11	26	0.121683
	12	26	0.517407		12	26	0.531551		12	26	0.518724		12	26	0.457684		12	26	0.139545
	13	26	0.503673		13	26	0.534185		13	26	0.510856		13	26	0.462323		13	26	0.156415
	14	26	0.483481		14	26	0.525213		14	26	0.486358		14	26	0.467835		14	26	0.181823
	15	26	0.477252		15	26	0.514437		15	26	0.459409		15	26	0.464772		15	26	0.218905
	16	26	0.464746		16	26	0.51328		16	26	0.439104		16	26	0.461856		16	26	0.262823
	17	26	0.457783		17	26	0.520763		17	26	0.42265		17	26	0.446675		17	26	0.300568
	18	26	0.44212		18	26	0.525902		18	26	0.401601		18	26	0.419549		18	26	0.324344
	19	26	0.421413		19	26	0.519796		19	26	0.370757		19	26	0.369658		19	26	0.347762
	20	26	0.401606		20	26	0.514249		20	26	0.351124		20	26	0.310958		20	26	0.361766
	21	26	0.376371		21	26	0.509236		21	26	0.332755		21	26	0.237281		21	26	0.36289
	22	26	0.358186		22	26	0.505352		22	26	0.331282		22	26	0.161425		22	26	0.342002
	23	26	0.331082		23	26	0.496814		23	26	0.347006		23	26	0.103799		23	26	0.30671
	24	26	0.306974		24	26	0.48603		24	26	0.375109		24	26	0.109271		24	26	0.250407
	25	26	0.278879		25	26	0.477507		25	26	0.402811		25	26	0.171459		25	26	0.187036
	26	26	0.258117		26	26	0.463447		26	26	0.419913		26	26	0.24509		26	26	0.110573
	27	26	0.232916		27	26	0.443196		27	26	0.416213		27	26	0.30583		27	26	0.0622203
	28	26	0.204086		28	26	0.409205		28	26	0.39994		28	26	0.339683		28	26	0.098506
	29	26	0.176016		29	26	0.379428		29	26	0.37247		29	26	0.349739		29	26	0.167959
	30	26	0.148217		30	26	0.342437		30	26	0.3421		30	26	0.34827		30	26	0.221407
	31	26	0.128405		31	26	0.311767		31	26	0.313715		31	26	0.339562		31	26	0.245821
	32	26	0.111152		32	26	0.276083		32	26	0.285119		32	26	0.321588		32	26	0.247826
	33	26	0.102925		33	26	0.242118		33	26	0.261754		33	26	0.296993		33	26	0.243076
	34	26	0.095015		34	26	0.207826		34	26	0.242576		34	26	0.274229		34	26	0.23807
	35	26	0.0968331		35	26	0.179834		35	26	0.22811		35	26	0.259029		35	26	0.234934
	36	26	0.10685		36	26	0.158481		36	26	0.226998		36	26	0.262207		36	26	0.234651
	37	26	0.122484		37	26	0.151365		37	26	0.235364		37	26	0.275971		37	26	0.251064
	38	26	0.140951		38	26	0.15224		38	26	0.256574		38	26	0.310668		38	26	0.277475
	39	26	0.158435		39	26	0.170656		39	26	0.284422		39	26	0.341349		39	26	0.306601
	40	26	0.178515		40	26	0.190844		40	26	0.308549		40	26	0.377945		40	26	0.327366
	41	26	0.203071		41	26	0.228203		41	26	0.338738		41	26	0.40384		41	26	0.332269
	42	26	0.226828		42	26	0.266068		42	26	0.370429		42	26	0.436835		42	26	0.32193
	43	26	0.246454		43	26	0.303594		43	26	0.40693		43	26	0.444767		43	26	0.282946
	44	26	0.266105		44	26	0.342687		44	26	0.429531		44	26	0.451546		44	26	0.22076
	45	26	0.29207		45	26	0.380054		45	26	0.451413		45	26	0.423672		45	26	0.139062
	46	26	0.317567		46	26	0.415819		46	26	0.460655		46	26	0.37628		46	26	0.0956067
	47	26	0.331552		47	26	0.442267		47	26	0.462662		47	26	0.30975		47	26	0.149236
	48	26	0.345738		48	26	0.466978		48	26	0.449196		48	26	0.27087		48	26	0.226281
	49	26	0.363306		49	26	0.486636		49	26	0.430323		49	26	0.262418		49	26	0.293095
	50	26	0.385208		50	26	0.505742		50	26	0.426438		50	26	0.282062		50	26	0.337087
	51	26	0.402667		51	26	0.517848		51	26	0.408497		51	26	0.311621		51	26	0.360977
	52	26	0.415887		52	26	0.527419		52	26	0.407671		52	26	0.358692		52	26	0.36523
	53	26	0.429044		53	26	0.529633		53	26	0.39831		53	26	0.401408		53	26	0.350321
	54	26	0.44199		54	26	0.536652		54	26	0.423057		54	26	0.43696		54	26	0.328695
	55	26	0.464692		55	26	0.546058		55	26	0.435583		55	26	0.456663		55	26	0.295745
	56	26	0.480701		56	26	0.550536		56	26	0.453669		56	26	0.467285		56	26	0.262333
	57	26	0.494671		57	26	0.550844		57	26	0.454836		57	26	0.470248		57	26	0.228913
	58	26	0.495168		58	26	0.55104		58	26	0.468122		58	26	0.468974		58	26	0.202397
	59	26	0.50491		59	26	0.556071		59	26	0.476211		59	26	0.467095		59	26	0.177901
	60	26	0.512828		60	26	0.558901		60	26	0.490911		60	26	0.460362		60	26	0.153415
	61	26	0.524952		61	26	0.557803		61	26	0.499801		61	26	0.454978		61	26	0.128203
	62	26	0.533295		62	26	0.561835		62	26	0.510926		62	26	0.453983		62	26	0.11419
	63	26	0.540249		63	26	0.568032		63	26	0.515543		63	26	0.459796		63	26	0.107417
	64	26	0.546564		64	26	0.564779		64	26	0.515505		64	26	0.466199		64	26	0.0996657
	65	26	0.546099		65	26	0.548741		65	26	0.500654		65	26	0.460771		65	26	0.0981009
	66	26	0.550552		66	26	0.536444		66	26	0.489254		66	26	0.452019		66	26	0.106132
	67	26	0.551603		67	26	0.52847		67	26	0.478309		67	26	0.451155		67	26	0.12512
	68	26	0.549829		68	26	0.523994		68	26	0.467604		68	26	0.455451		68	26	0.147142
	69	26	0.549098		69	26	0.518259		69	26	0.448088		69	26	0.455844		69	26	0.191336
	70	26	0.54919		70	26	0.506605		70	26	0.421184		70	26	0.442162		70	26	0.245667
	71	26	0.5479		71	26	0.500853		71	26	0.400821		71	26	0.431121		71	26	0.303247
	72	26	0.54142		72	26	0.492481		72	26	0.377523		72	26	0.410187		72	26	0.342378
	73	26	0.524891		73	26	0.475107		73	26	0.350399		73	26	0.377591		73	26	0.36482
	1	27	0.526641		1	27	0.519347		1	27	0.423985		1	27	0.468915		1	27	0.309732
	2	27	0.529086		2	27	0.522318		2	27	0.461805		2	27	0.48428		2	27	0.264195
	3	27	0.532168		3	27	0.520735		3	27	0.486224		3	27	0.494027		3	27	0.225202
	4	27	0.535322		4	27	0.522953		4	27	0.497673		4	27	0.500649		4	27	0.189259
	5	27	0.546661		5	27	0.534674		5	27	0.519022		5	27	0.512841		5	27	0.166517
	6	27	0.559081		6	27	0.544055		6	27	0.526758		6	27	0.504381		6	27	0.148099
	7	27	0.563593		7	27	0.546541		7	27	0.529583		7	27	0.495152		7	27	0.138412
	8	27	0.552139		8	27	0.542421		8	27	0.51826		8	27	0.476397		8	27	0.132038
	9	27	0.536005		9	27	0.541827		9	27	0.519154		9	27	0.468518		9	27	0.12628
	10	27	0.529775		10	27	0.541813		10	27	0.514495		10	27	0.462573		10	27	0.133231
	11	27	0.524518		11	27	0.547416		11	27	0.515759		11	27	0.459847		11	27	0.135636
	12	27	0.521288		12	27	0.549546		12	27	0.512346		12	27	0.462682		12	27	0.15406
	13	27	0.509182		13	27	0.546811		13	27	0.503777		13	27	0.464357		13	27	0.167871
	14	27	0.489016		14	27	0.535073		14	27	0.486676		14	27	0.466405		14	27	0.193618
	15	27	0.478497		15	27	0.525865		15	27	0.46116		15	27	0.460662		15	27	0.231608
	16	27	0.468633		16	27	0.527015		16	27	0.443397		16	27	0.455137		16	27	0.276137
	17	27	0.461505		17	27	0.53366		17	27	0.420801		17	27	0.436588		17	27	0.316808
	18	27	0.447056		18	27	0.539867		18	27	0.4005		18	27	0.40616		18	27	0.33927
	19	27	0.425807		19	27	0.5334		19	27	0.376556		19	27	0.351286		19	27	0.359725
	20	27	0.404209		20	27	0.523941		20	27	0.36179		20	27	0.285345		20	27	0.366076
	21	27	0.376757		21	27	0.510276		21	27	0.346608		21	27	0.204181		21	27	0.359146
	22	27	0.356049		22	27	0.507486		22	27	0.3487		22	27	0.126872		22	27	0.328107
	23	27	0.328017		23	27	0.500504		23	27	0.371463		23	27	0.0980065		23	27	0.283
	24	27	0.30347		24	27	0.494467		24	27	0.40027		24	27	0.14234		24	27	0.217353
	25	27	0.2736		25	27	0.483379		25	27	0.422192		25	27	0.217279		25	27	0.15129
	26	27	0.250152		26	27	0.459934		26	27	0.428197		26	27	0.287893		26	27	0.0891126
	27	27	0.222833		27	27	0.434125		27	27	0.418954		27	27	0.3333		27	27	0.0889472
	28	27	0.194112		28	27	0.395096		28	27	0.398421		28	27	0.353002		28	27	0.142074
	29	27	0.170683		29	27	0.366318		29	27	0.370522		29	27	0.357855		29	27	0.203761
	30	27	0.146857		30	27	0.330765		30	27	0.336705		30	27	0.348559		30	27	0.245764
	31	27	0.129352		31	27	0.301687		31	27	0.30475		31	27	0.331952		31	27	0.263032
	32	27	0.110201		32	27	0.267071		32	27	0.275704		32	27	0.308125		32	27	0.259258
	33	27	0.0994199		33	27	0.235304		33	27	0.249525		33	27	0.284678		33	27	0.253645
	34	27	0.0890202		34	27	0.200258		34	27	0.227284		34	27	0.263456		34	27	0.245581
	35	27	0.0946945		35	27	0.176396		35	27	0.214938		35	27	0.25105		35	27	0.238241
	36	27	0.100805		36	27	0.154512		36	27	0.215204		36	27	0.25525		36	27	0.23756
	37	27	0.11304		37	27	0.143602		37	27	0.226795		37	27	0.272297		37	27	0.25392
	38	27	0.131054		38	27	0.141507		38	27	0.249274		38	27	0.308241		38	27	0.281067
	39	27	0.151113		39	27	0.162692		39	27	0.278342		39	27	0.343652		39	27	0.309712
	40	27	0.17174		40	27	0.187274		40	27	0.303034		40	27	0.381265		40	27	0.331177
	41	27	0.195826		41	27	0.226392		41	27	0.335074		41	27	0.405673		41	27	0.339541
	42	27	0.2197		42	27	0.264431		42	27	0.369934		42	27	0.435995		42	27	0.333327
	43	27	0.238953		43	27	0.303284		43	27	0.406952		43	27	0.451132		43	27	0.297621
	44	27	0.254876		44	27	0.334846		44	27	0.427826		44	27	0.463801		44	27	0.240569
	45	27	0.281526		45	27	0.370421		45	27	0.452574		45	27	0.444656		45	27	0.164219
	46	27	0.309064		46	27	0.407769		46	27	0.468305		46	27	0.401318		46	27	0.0916006
	47	27	0.328163		47	27	0.440599		47	27	0.476665		47	27	0.337089		47	27	0.115953
	48	27	0.345271		48	27	0.465507		48	27	0.464891		48	27	0.284895		48	27	0.202319
	49	27	0.365054		49	27	0.485549		49	27	0.447693		49	27	0.26188		49	27	0.276955
	50	27	0.384111		50	27	0.504503		50	27	0.442368		50	27	0.272713		50	27	0.32803
	51	27	0.398387		51	27	0.516905		51	27	0.428753		51	27	0.297674		51	27	0.363006
	52	27	0.410096		52	27	0.528887		52	27	0.421767		52	27	0.34435		52	27	0.37565
	53	27	0.424344		53	27	0.532781		53	27	0.412766		53	27	0.388244		53	27	0.364731
	54	27	0.438957		54	27	0.541844		54	27	0.432254		54	27	0.429514		54	27	0.341477
	55	27	0.456965		55	27	0.54293		55	27	0.447479		55	27	0.44878		55	27	0.314183
	56	27	0.470017		56	27	0.546919		56	27	0.459829		56	27	0.458816		56	27	0.286911
	57	27	0.484265		57	27	0.551121		57	27	0.459292		57	27	0.464897		57	27	0.254111
	58	27	0.488968		58	27	0.554898		58	27	0.469408		58	27	0.468705		58	27	0.223876
	59	27	0.502543		59	27	0.56387		59	27	0.483677		59	27	0.469931		59	27	0.196017
	60	27	0.511725		60	27	0.564064		60	27	0.501154		60	27	0.46747		60	27	0.169738
	61	27	0.524958		61	27	0.562225		61	27	0.508364		61	27	0.466272		61	27	0.144046
	62	27	0.531767		62	27	0.565041		62	27	0.515708		62	27	0.468654		62	27	0.127296
	63	27	0.539203		63	27	0.575971		63	27	0.522619		63	27	0.473857		63	27	0.116702
	64	27	0.547433		64	27	0.575693		64	27	0.522553		64	27	0.480222		64	27	0.10713
	65	27	0.550242		65	27	0.557619		65	27	0.506678		65	27	0.476551		65	27	0.108581
	66	27	0.551478		66	27	0.542723		66	27	0.489135		66	27	0.467299		66	27	0.122144
	67	27	0.551482		67	27	0.536679		67	27	0.471518		67	27	0.462546		67	27	0.145468
	68	27	0.552508		68	27	0.536622		68	27	0.459081		68	27	0.460966		68	27	0.173344
	69	27	0.556877		69	27	0.531181		69	27	0.439238		69	27	0.455052		69	27	0.220464
	70	27	0.558053		70	27	0.517251		70	27	0.415406		70	27	0.434856		70	27	0.271065
	71	27	0.554408		71	27	0.506431		71	27	0.390131		71	27	0.419403		71	27	0.317139
	72	27	0.544213		72	27	0.497066		72	27	0.368945		72	27	0.395178		72	27	0.350586
	73	27	0.527974		73	27	0.486183		73	27	0.347849		73	27	0.357372		73	27	0.369943
	1	28	0.522231		1	28	0.526733		1	28	0.418236		1	28	0.466351		1	28	0.341283
	2	28	0.526594		2	28	0.530154		2	28	0.454585		2	28	0.485631		2	28	0.295955
	3	28	0.532281		3	28	0.533641		3	28	0.482134		3	28	0.499723		3	28	0.257223
	4	28	0.544216		4	28	0.54063		4	28	0.497735		4	28	0.512229		4	28	0.225613
	5	28	0.558003		5	28	0.557502		5	28	0.521295		5	28	0.522738		5	28	0.194805
[truncated: 3,353 more rows]

## Sheet: Figure 5c
Figure 5c
[truncated: 5,334 more rows]

## Sheet: Figure 6a
Figure 6a
[truncated: 5,334 more rows]

[truncated: 8 more sheets: Figure 6b, Figure 8a, Figure 8b, Figure 8c, Figure 9a, Figure 9b, Figure 10a, Figure 10b]
